# Supplementary material for: Case Report: Decoding genetic risks of vascular parkinsonism: a case series
Source: Front Genet. 2025 Jul 25;16:1579454. doi: 10.3389/fgene.2025.1579454 (PMC12331493; doi:10.3389/fgene.2025.1579454)
Supplement: Supplementary file 1 [file Table1.xlsx]

## Sheet: S.table1
	Table S1. Variants identified in the remaining prioritized genes of both "vascular" and "parkinsonism" categories but not observed in more than 1 patient
	sub-clustering of genes	Prioritized category	gene	Chr:bp:ref>alt	Functional consequence	a.a change	MAF (1000G/GnomAD)	CADD score	dbsnp ID	Brain expressed in GTEx	Patient ID	Mouse model neurological phenotype	same variant previously reported in disease/validated functional analysis	supporting evidence	signifiance of amino acid position (in domain/motif/biased)	Protein function	Human disease (OMIM)	supporting evidence ref	References	ACMG	Clinvar condition	Clinvar classification
	known parkinsonism genes	1	POLG	chr15:89862465:G>A	missense	p.A1033V	./0.00009694	22.9	rs551708243	Y	4	y	n	Neurodegenerative parkinsonism has been commonly reported in families via several POLG1 mutations, the majority of them in the polymerase domain affecting the catalytic activity of the enzyme. In some families, inheritance was AD, others via AR (compound heterozygotes) and some with mono-allelic POLG + another mono-allelic mutation in mitochondria-related genes (PEO1/ANT1) or other PD risk gene (…	this variant with 0 MAF in all public databases falls within DNA-directed DNA polymerase, family A, palm domain, like other reported parkinsonism causing AD variants	DNA polymerase gamma, functions in the replication and repair of human mitochondrial DNA	Mitochondrial DNA depletion syndrome 4A (Alpers type) AR/203700; Mitochondrial DNA depletion syndrome 4B (MNGIE type) AR/613662; Mitochondrial recessive ataxia syndrome (includes SANDO and SCAE) AR/607459; Progressive external ophthalmoplegia, autosomal dominant 1 AD/157640; Progressive external ophthalmoplegia, autosomal recessive 1 AR/258450	P. C. Hsieh, C. C. Wang, C. L. Tsai, Y. M. Yeh, Y. S. Lee, and Y. R. Wu, “POLG R964C and GBA L444P mutations in familial Parkinson’s disease: Case report and literature review,” May 01, 2019, John Wiley and Sons Ltd. doi: 10.1002/brb3.1281.; M. F. Dohrn et al., “Heterozygous POLG variant Ser1181Asn co-segregating in a family with autosomal dominant axonal neuropathy, proximal muscle fatigability,…	1-5	Uncertain significance	not_provided|Progressive_sclerosing_poliodystrophy|Sensory_ataxic_neuropathy,_dysarthria,_and_ophthalmoparesis|Mitochondrial_DNA_depletion_syndrome_1|Progressive_external_ophthalmoplegia_with_mitochondrial_DNA_deletions,_autosomal_dominant_1|Progressive_external_ophthalmoplegia_with_mitochondrial_DNA_deletions,_autosomal_recessive_1|Mitochondrial_DNA_depletion_syndrome_4b|POLG-Related_Spectrum_Di…	Conflicting_classifications_of_pathogenicity
		1	PARK7	chr1:8030994:G>A	missense	p.R98Q	0.0061901/0.0056	22.5	rs71653619	y	3	y	y	this varant was functionally characterized to impair mitochondrial dynamics and function and to alter PARK7/DJ1 interaction with its binding partners and to reduce its antioxidant activity. It is listed on HMGD as a PD causing mutation via AR yet it has been reported in several PD sporadic and familial cases as both bi- and mono-allelic variant possibly indicating it is a risk variant.	within DJ-1/PfpI domain, previously reported in PD in homo and heterozygous state with funcational characterization in vitro	Acts as oxidative stress sensor and redox-sensitive chaperone and protease	Parkinson disease 7, autosomal recessive early-onset AR/606324	B. R. Al-Mubarak et al., “Parkinson’s disease in Saudi patients: A genetic study,” PLoS One, vol. 10, no. 8, Aug. 2015, doi: 10.1371/journal.pone.0135950.	6	Likely benign	Autosomal recessive early-onset Parkinson disease 7	Benign/Likely_benign
		1	EIF4G1	chr3:184046511:A>G	missense	p.Q1350R	./.	21.1	rs765574482	y	4	y	n	near by variants just upstream of MA3 domain including R1205H have been reported in familial late-onset PD or atypical parkinsonism via AD with incomplete penetrance	Initiation factor eIF-4 gamma, MA3 domain	Eukaryotic translation initiation factor 4 required for mRNA translation to protein	Parkinson disease 18 AD/ 614251	M. C. Chartier-Harlin et al., “Translation initiator EIF4G1 mutations in familial parkinson disease,” Am J Hum Genet, vol. 89, no. 3, pp. 398–406, Sep. 2011, doi: 10.1016/j.ajhg.2011.08.009.	7	Uncertain significance	.	.
		1	DNAJC13	chr3:132172979:C>T	missense	p.R304W	0.000399361/0.00006608	29.6	rs147315244	y	1	n		has been identified as a PD gene of typical onset and high penetrance via AD through large-family studies. In addition to PD-associated missense p.N855S, p.A2057S has been associated with essential tremor, where both do not fall in characterized domains/regions, indicating other rare variants might affect disease susceptibility.	p.R304W falls in region 1-453 involved in membrane association	functions in synaptic vesicle formation and trafficking	association between DNAJC13 gene and Parkinson disease PARK21/616361 (p.N855S); DNAJC13 gene and Tourette syndrome/chronic tic disorder/137580 (p.A2057S)	C. Vilariño-Güell et al., “DNAJC13 mutations in Parkinson disease,” Hum Mol Genet, vol. 23, no. 7, pp. 1794–1801, Apr. 2014, doi: 10.1093/hmg/ddt570.	8	Uncertain significance	.	.
		1	ATXN3	chr14:92537354:C>CTGCTGCTGCTGCTGCTG,CTGCTGCTGCTGCTGCTGCTG	frameshift insertion	p.G306Qfs*31	./.	.	.	Y	5	y	n	expanding CAG repeats in ATXN3 was identified in African late-onset PD (familial) patients as causing PD via AD and in other examples contributing to PD susceptibility (multifatorial). Our mutation is a frameshift insertion, however, resulting in LoF. It has been proposed that frameshifts occurring within expanded CAG tracts of ATXN3 result in the production and accumulation of polyalanine-contai…	truncated before UIM domain 3 which binds ubiquitin and allows interaction with various E3 ubiquitin-protein ligases, such as STUB1 for its role in degradation of misfolded chaperone substrates.	deubiquitinase and component of the ubiquitin proteasome system. It may also have roles in transcriptional regulation and neuroprotection	susceptibility to Parkinson disease, late-onset, AD and Multifactorial [168600], Machado-Joseph disease also known as spinocerebellar ataxia-3 via AD [109150]	K. Gwinn-Hardy et al., “Spinocerebellar Ataxia Type 3 Phenotypically Resembling Parkinson Disease in a Black Family.”; C. Gaspar, “CAG tract of MJD-1 may be prone to frameshifts causing polyalanine accumulation,” Hum Mol Genet, vol. 9, no. 13, pp. 1957–1966, Aug. 2000, doi: 10.1093/hmg/9.13.1957.	9-10	Likely pathogenic		.
		1	ATXN3	chr14:92537354:C>CTGCTGCTGCTGCTGCTG,CTGCTGCTGCTGCTGCTGCTG	frameshift insertion	p.G306Qfs*32	./.	.	.	Y	5	y	n							Likely pathogenic		.
		1	PLXNA1	chr3:126736359:C>T	missense	p.P1123L	./0.0002	26.4	rs144485621	Y	5	n (nervous system)	n	mono-allelic PLXNA1 p.Glu1121Ter and p.R1122W, neighboring our mutation, were independently reported as the only prioritized variants in patients with parkinsonism. mono allelic mutations at (Arg1185Gln), (Arg1495Trp) and (Arg1748Cys) were reported in three patients with leukoencephalopathy, basal ganglia calcifications, subtentorial atrophy Spastic paraparesis, pyramidal signs in one, and muscul…	these 3 reported mutations in PD/parkinsonism patients are 3 consecutive (neighboring) amino acids, lying within a conserved region in IPT TIG domain and all 3 were heterozygous.	PLXNA1 is a transmembrane receptor for semaphorins that act as axonal guidance cues	Dworschak-Punetha neurodevelopmental syndrome AR (mild developmental delay and early-onset seizures)/ 619955	C. Li et al., ‘Rare variant analysis of PLXNA1 in Parkinson’s disease in the Chinese population’, Genes Dis, vol. 10, no. 4, pp. 1200–1202, Jul. 2023, doi: 10.1016/j.gendis.2022.08.001.	11	Uncertain significance	PLXNA1-related_disorder|not_specified|not_provided	Conflicting_classifications_of_pathogenicity
		1	DNAJB2	chr2:220149392:C>A	missense	p.R220S	./.	27.5	rs373611775	Y	1	y	n	DNAJB2 is associated with juvenile SMA+ Parkinsonism, Charcot Marie disease type 2 with late-onset PD, EOPD alone, and progressive lower body HMN all via AR. For the first time, a dominantly acting DNAJB2 stopgain mutation resulting in a late-onset neuromyopathy (balance problems and leg weakness) has been reported, with the stopgain affecting only one of the 2 isoform transcripts of DNAJB2, yet …	extremely rare deleterious mutation in DNAJB2 in a fundamental motif, within the ubiquitin interacting motif	co-chaperone; plays important roles in correct protein folding, mediates a neuroprotective effect in response to protein misfolding or aggregation	Neuronopathy, distal hereditary motor, autosomal recessive 5 AR/614881	J. Sarparanta et al., “Extension of the DNAJB2a isoform in a dominant neuromyopathy family,” Hum Mol Genet, vol. 32, no. 21, pp. 3029–3039, Nov. 2023, doi: 10.1093/hmg/ddad058.	12	Uncertain significance	Neuronopathy,_distal_hereditary_motor,_autosomal_recessive_5	Uncertain_significance
	PD risk gene by genetic statistical association studies	1	RNF40	chr16:30776511:C>T	missense	p.L261F	0.0002/0.0002	26.2	rs150097902	Y	1	n	na	Two TWAS studies using brain and blood expression data identified RNF40 as PD causing/susceptibility gene at known PD loci	in coiled coil region	Syntaxins are nervous system-specific proteins implicated in the docking of synaptic vesicles with the presynaptic plasma membrane		S. Yao et al., ‘A transcriptome-wide association study identifies susceptibility genes for Parkinson’s disease’, NPJ Parkinsons Dis, vol. 7, no. 1, Dec. 2021, doi: 10.1038/s41531-021-00221-7.; G. Chew et al., “Transcriptomic imputation of genetic risk variants uncovers novel whole-blood biomarkers of Parkinson’s disease,” NPJ Parkinsons Dis, vol. 10, no. 1, Dec. 2024, doi: 10.1038/s41531-024-0069…	13-14	Uncertain significance	.	.
		1	VKORC1	chr16:31105945:C>A	missense	p.D36Y	0.000399361/0.0005	22.8	rs61742245	Y	1	n (nervous system)	na	A TWAS (transcriptome wide association study) design using latest PD-meta GWAS (~0.5 million PD pts) and GTEx brain-specific transcriptome data identified VKORC1 as one of 4 new PD genes at known PD loci. A later TWAS study utilizing whole-blood tissue-specific transcriptomic data and same latest GWAS summary data confirmed VKORC1 as PD risk gene and as one of 37 genes within whole-blood imputed …	within Vitamin K epoxide reductase	VKORC1 enzyme activates clotting proteins for normal blood coagulation.	Vitamin K-dependent clotting factors, combined deficiency of, 2 AR/607473 and Warfarin resistance AD/122700		13-14	Likely pathogenic	Thrombus|Warfarin_response|VKORC1-related_disorder|Vitamin_K-dependent_clotting_factors,_combined_deficiency_of,_type_2|not_provided|not_specified|warfarin_response_-_Dosage	drug_response
	prioritized in PD cohort WES	1	CLSTN1	chr1:9809921:T>C	missense	p.K234E	./0.00003228	23.2	rs1202257321	Y	1	n (nervous system)	n	mono-allelic LoF was the only prioritized variant in sporadic late-onset PD	Cadherin-like domain	Postsynaptic adhesion molecule involved in vesicle trafficking		E. Al Yemni et al., “Integrated Analysis of Whole Exome Sequencing and Copy Number Evaluation in Parkinson’s Disease,” Sci Rep, vol. 9, no. 1, Dec. 2019, doi: 10.1038/s41598-019-40102-x.	15	Uncertain significance	.	.
		1	RET	chr10:43600559:T>C	missense	p.V262A	0.000199681/0.0002	25.8	rs139790943	Y	2	y	n	RET activation -resulting in the formation of RET/FKBP complex- by glial cell line-derived neurotrophic factor (GDNF) and NGF was shown to be an important survival factor for dopaminergic neurons of the midbrain in preclinical experiments. Heterozygous mutations in either gene of the complex RET or FKBP were shown to disupt the complex and impair function in DA neurons. RET was recently prioritiz…		receptor tyrosine kinase for members of the glial cell line-derived neurotrophic factor (GDNF) family of extracellular signalling molecules	{Hirschsprung disease (loss of nerves in intestines), susceptibility to, 1} AD/ 142623; Medullary thyroid carcinoma AD/155240 ; Multiple endocrine neoplasia IIA AD/171400 ; Multiple endocrine neoplasia IIB AD/ 162300; Pheochromocytoma AD/ 171300	M. V. Shulskaya et al., “Whole-exome sequencing in searching for new variants associated with the development of Parkinson’s disease,” Front Aging Neurosci, vol. 10, no. MAY, May 2018, doi: 10.3389/fnagi.2018.00136.	16	Uncertain significance	Malignant_tumor_of_breast|Multiple_endocrine_neoplasia|not_specified|RET-related_disorder|Multiple_endocrine_neoplasia_type_2A|not_provided|Hereditary_cancer-predisposing_syndrome|Hirschsprung_disease,_susceptibility_to,_1|Pheochromocytoma|Multiple_endocrine_neoplasia,_type_2|Aganglionic_megacolon|Renal_hypodysplasia/aplasia_1	Conflicting_classifications_of_pathogenicity
		1	TNK2	chr3:195594347:T>C	missense	p.N926S	./.	22.4	.	Y	2	n	n	this epilepsy-related gene was associated with PD for the first time in a 2-stage large cohort familial AD PD WES study as PD risk gene with co-segregation and intermediate penetrance. Four rare deleterious variants in TNK2 were shared in multiple families in discovery and validation cohorts, with one variant (at 3:195594494 ~150 bp away from our variant) observed in 4 families. Its role in PD wa…	Falls in disordered region upstream of UBA domain and only 150-bp away from TNK2 variant (pR877H) reported in 4 AD PD families and close to others reported once pA977V,pV638M, pV363A.	protein ubiquitination, recent role in adult synaptic function and plasticity and brain development is being unraveled	autosomal recessive infantile epilepsy /606994.0001	J. L. Farlow et al., ‘Whole-exome sequencing in familial Parkinson disease’, JAMA Neurol, vol. 73, no. 1, pp. 68–75, Jan. 2016, doi: 10.1001/jamaneurol.2015.3266	17	Uncertain significance	.	.
	ataxias	1	PIK3R5	chr17:8790433:G>A	missense	p.P629S	0.00978435/0.0086	24.2	rs61761068	Y	5	n	n		the same variant was reported in a family-study of Ataxia with oculomotor apraxia type 2 patients characterized by cerebellar ataxia, sensorimotor axonal neuropathy with oculomotor apraxia, fixation instability, and extrapyramidal feature with early-teen onset through bi-allelic p.P629S missense	PIK3R5 is a PI3K regulatory subunit. This signaling pathway, is implicated in the differentiation, survival, and apoptosis of glial cells and neuronal cells and is dysregulated in PD patients and animal models.	Ataxia-oculomotor apraxia 3 (AOA3) AR /615217	N. Al Tassan et al., “A missense mutation in PIK3R5 gene in a family with ataxia and oculomotor apraxia,” Hum Mutat, vol. 33, no. 2, pp. 351–354, Feb. 2012, doi: 10.1002/humu.21650.	18	Uncertain significance	not_specified|Ataxia_with_oculomotor_apraxia_type_3	Conflicting_classifications_of_pathogenicity
		1	VWA3B	chr2:98914463:TG>T	frameshift deletion	p.G1086Afs*19	./.	.	rs753015649	y	5	n	n	Homozygous missense mutations (p.K622T) cause early onset spinocerebellar ataxia and functional validation showed the mutation decreases neuronal viability by activating apoptosis in neuronal tissues. An exomewide burden analysis in ALS cohorts initial showed a significant excess of rare protein-truncating variants (PTV's) in VWA3B in cases vs. controls hinting at the gene's possible involvement …	protein truncating LoFs, like our variant, in this gene have been suggested as risk factor for a neurodegenerative disease (ALS)	functions in transcription, DNA repair, and ribosomal and membrane transport, as well as with the proteasome	Spinocerebellar ataxia, autosomal recessive, 22 (SCAR22)/616948	S. M. K. Farhan et al., “Enrichment of rare protein truncating variants in amyotrophic lateral sclerosis patients,” Apr. 25, 2018. doi: 10.1101/307835.	19	Likely pathogenic	.	.
		1	PCDHGB1	chr5:140731461:G>C	missense	p.R545P	0.00259585/0.0003	23.2	rs146243220	y	1	y	n	monoallelic truncating or missense mutations in PCDHGB1 were identified in patients with adult-onset Dystonia via WES in 59 of 878 dystonia patients with ranging phenotypes of isolated, combined or complex dystonia. Missense mutation p.P773S, also in Cadherin domain as our observed p.R545P, is nominally associated with a higher risk of dystonia. Conditional deleterion of γ-protocadherins results …	p.R545P within cadherin domain	calcium-dependent cell-adhesion protein involved in the establishment and maintenance of (GABA)-ergic connections in the brain		J. Lin, C. Li, Q. Jiang, R. Ou, Q. Wei, Y. Hou, L. Zhang, K. Liu, Y. Xiao, T. Yang, S. Wang, D. Pang, Y. Yu, Y. Cui, W. Song, B. Zhao, J. Yang, X. Chen, R. Huang, Y. Wu, H. Shang. Mutation screening of PCDHGB1 variants in a large dystonia cohort [abstract]. Mov Disord. 2023; 38 (suppl 1). https://www.mdsabstracts.org/abstract/mutation-screening-of-pcdhgb1-variants-in-a-large-dystonia-cohort/.	20	Uncertain significance	.	.
	NDD genes	1	HTT	chr4:3215837:C>G	stopgain	p.Y2309X	./.	40	.	Y	1	y	n	HTT repeat expansion causes HD via AD. In mice, heterozygous LoF (truncated HTT allele, not the repeat expansion mutation) showed a phenotype that is not dissimilar to humans heterozygous for the repeat expansion causing Huntington's disease as well as neuronal loss in subthalamic nucleus and globus pallidus indicating a possible role of LoF in HD. In humans, bi-allelic HTT deleterious variants a…	novel stop gain in p.Y2309X ; Differential polyadenylation of the 3′ untranslated region (UTR) encoded in the last exon of HTT gives rise to two transcripts of 10.3 and 13.7 kb where the latter (longer transcript) predominates the brain and the former is more widely expressed. Therefore, a stop codon in exon 50, well before the polyadenylation site in exon 67, is expected to change the transcript…	plays a role in microtubule-mediated transport or vesicle function	Huntington disease AD/ 143100; Lopes-Maciel-Rodan syndrome AR/617435	F. Lopes et al., ‘Identification of novel genetic causes of Rett syndrome-like phenotypes’, J Med Genet, vol. 53, pp. 190–199, 2016, doi: 10.1136/jmedgenet-2015.	21	Pathogenic	.	.
		1	ZFYVE26	chr14:68229060:C>T	missense	p.G2077R		27.1	.	y	2	y	n	ZFYVE26 was associated with parkinsonism in 2 case-reports due to bi-allelic p.[Asn2100Glufs*12] and bi-allelic splice site mutation (c.5621+1G>T) in 2 juvenile parkinsonism cases associated with nigrostriatal degeneration and responsive to levodopa	Several variants of unknown significance for SPG15 flank this position.	mediates autophagic lysosome reformation	Spastic paraplegia 15, autosomal recessive AR/ 270700	M. Mallaret et al., “SPG15: A cause of juvenile atypical levodopa responsive parkinsonism,” 2014, Dr. Dietrich Steinkopff Verlag GmbH and Co. KG. doi: 10.1007/s00415-013-7216-4.	22	Benign	not_provided|Hereditary_spastic_paraplegia|Hereditary_spastic_paraplegia_15|Spastic_paraplegia	Benign/Likely_benign
		1	NOP56	chr20:2636027:C>T	missense	p.T209I	0.0002/0.00006462	22.7	rs742843	y	4	n		a novel mono allelic NOP56 missense variant p.S297L was prioritized in an EOPD patient. repeat expansions of NOP56 have been implicated in SCAs. recent homozygous LoF NOP56 Zebrafish model resulted in a severe neurodegenerative phenotype and impaired movement/balance and specific pathway gene expression dysregulation while heterozygotes also showed similar altered gene expression.	p.T209I lies within NOP domain (same as previously reported in PD cohort at position 297)	is a component of the box C/D small nucleolar ribonucleoprotein complexes is in charge of cleavage and modification of precursor ribosomal RNAs and assembly of the 60S ribosomal subunit	Spinocerebellar Ataxia type 36 AD/ 614153	J. Trinh et al., “Utility and implications of exome sequencing in early-onset Parkinson’s disease,” Movement Disorders, vol. 34, no. 1, pp. 133–137, Jan. 2019, doi: 10.1002/mds.27559.	23	mono	4	n
		1	VRK1	chr14:97319171:C>A	stopgain	p.Y126X	./.	32	.	y	2	y	n	VRK1 neuromotor diseases due to functional insufciency due to variants affecting protein stability or kinase activity have been reported: infantile SMA cases due to bi-allelic R358* and adult onset SMA due to R358* and one missense p.H119R, later onset with lengthier bi-allelic truncation p.W375X collectively indicate age of onset and phenotype are mutation dependent with one LoF + added function…	The truncating mutation lies in the kinase domain resulting in a novel truncated protein (p.Y126X) lacks most of the kinase domain and importantly the NLS, meaning it is mis localized in the cytoplasm, bearing in mind VRK1 is mainly a nuclear protein	serine/threonine kinase that regulates several cellular functions, including the cell cycle, gene transcription, DNA damage responses, chromatin remodeling, and the assembly of Cajal bodies	Neuronopathy, distal hereditary motor, autosomal recessive 10 AR/620542; Pontocerebellar hypoplasia type 1A AR/ 607596	E. Martín-Doncel, A. M. Rojas, L. Cantarero, and P. A. Lazo, “VRK1 functional insufficiency due to alterations in protein stability or kinase activity of human VRK1 pathogenic variants implicated in neuromotor syndromes,” Sci Rep, vol. 9, no. 1, Dec. 2019, doi: 10.1038/s41598-019-49821-7.	24	Likely pathogenic	.	.
		1	IRF2BPL	chr14:77492190:G>A	missense	p.T649I	0.000199681/0.0002	28.7	rs201369439	Y	2	y	n	pathological evidence of nigrostriatal degeneration was described in IRF2BPL mutation carriers for the first time in 2020, where a novel de-novo IRF2BPL heterozygous mutation p.Gly194Alafs*12 in a patient presenting with dystonia, spasticity and progressive gait problems, as well as pathologic dopamine transporter imaging was reported with only slight motor improvement to high dose levodopa. More…	p.T649I falls within a compositional bias of polar residues (638-665)	an E3 ubiquitin ligase involved in the proteasome-mediated ubiquitin-dependent degradation of target proteins	Neurodevelopmental disorder with regression, abnormal movements, loss of speech, and seizures AD/618088	L. Prilop, R. Buchert, S. Woerz, C. Gerloff, T. B. Haack, and S. Zittel, “IRF2BPL mutation causes nigrostriatal degeneration presenting with dystonia, spasticity and keratoconus,” Oct. 01, 2020, Elsevier Ltd. doi: 10.1016/j.parkreldis.2020.03.030.	25	Uncertain significance	Inborn_genetic_diseases	Uncertain_significance
		1	STUB1	chr16:730668:G>A	missense	p.C48Y	./0.00006726	23.3	rs375727842	Y	2	y	n	STUB1 mono-allelic (AD) mutations are associated with late-onset spinocerebellar ataxia-48 and bi-allelic (AR) mutations with childhood ataxia. mono-allelic mutations in either TPR or U-box domain have been reported in SCA48 families including G33S, Pro57Leu, Ala67Thr,P228S. Several heterozygous STUB1 late-onset ataxia cases were published, and in many of these cases late-onset parkinsonism along…	variant lies within Tetratricopeptide repeat-containing domain TPR domain as reported monoallelic SCA-48 associated variants (p.Ile53Thr or p.The37Leu)	an E3 ubiquitin ligase/cochaperone that participates in protein degradation. Was shown to mediate alpha synuclein degradation by acting as a molecular switch where the TRP domain is important for directing alpha synuclein to proteasome and the U-box domain towards the lysosomes	Spinocerebellar ataxia 48 AD/ 618093; Spinocerebellar ataxia, autosomal recessive 16 AR/ 615768	D. H. Chen et al., ‘Heterozygous STUB1 missense variants cause ataxia, cognitive decline, and STUB1 mislocalization’, Neurol Genet, vol. 6, no. 2, 2020, doi: 10.1212/NXG.0000000000000397.	26	Uncertain significance	not_specified|not_provided	Uncertain_significance
	channels	1	TRPV4	chr12:110252375:C>T	missense	p.R76H	./.	29.4	rs1435404361	y	2	y	y	TRPV4 monoallelic mutations cause a spectrum of neuromuscular disease with 30% as adult-onset. Most mutations falls within the ankyrin-repeat domain (R269H, R315W and R316C) in Spinal muscular atrophies (SMA) and and hereditary motor and sensory neuropathies (HMSN) families. Scapuloperoneal spinal muscular atrophy (SPSMA) and PD was reported linking both phenotypes together via a heterozygous mis…	Our observed variant, p.R76H, was previously identified as ASD-related denovo variant indicating pathogenicity or impairment of function and is upstream of ANK like dSMA causing monoallelic mutation p.P97R	Cation channel involved in osmotic sensitivity and mechanosensitivity	Hereditary motor and sensory neuropathy, type Iic AD/606071; Neuronopathy, distal hereditary motor, autosomal dominant 8 AD/ 600175; Scapuloperoneal spinal muscular atrophy AD/181405	M. Auer-Grumbach et al., “Alterations in the ankyrin domain of TRPV4 cause congenital distal SMA, scapuloperoneal SMA and HMSN2C,” Nat Genet, vol. 42, no. 2, pp. 160–164, Feb. 2010, doi: 10.1038/ng.508.;	27	Uncertain significance	Charcot-Marie-Tooth_disease_axonal_type_2C	Uncertain_significance
		1	CACNA1H	chr16:1260453:C>T	missense	p.T1310I	./.	27.3	rs949144433	y	2	y	n	CACNA1H is associated with AD epilepsy, dystonia, writer's cramp (a form of task specific dystonia). Furthermore, a missense deleterious variant in CACNA1H (p.Val105Gly) was also reported in a patient with spinocerebellar ataxia type 3. A mono-allelic missense mutation(M1549V) within repeat 3 of ion transport domain In 5 unrelated patients with hypertension was identified and functionally validat…	p.T1310I lies within the same repeat III of ion transport domain which is associated with AD-hypertension	calcium channel	{Epilepsy, childhood absence, susceptibility to, 6}/611942; {Epilepsy, idiopathic generalized, susceptibility to, 6}/611942; Hyperaldosteronism and hypertension, familial, type IV AD/617027	M. Huang et al., “Rare functional missense variants in CACNA1H: What can we learn from Writer’s cramp?,” Mol Brain, vol. 14, no. 1, Dec. 2021, doi: 10.1186/s13041-021-00736-3.	28	Uncertain significance	Epilepsy,_childhood_absence,_susceptibility_to,_6	Uncertain_significance
		1	KCNC3	chr19:50826334:C>A	missense	p.G626W	./.	26.3	.	y	5	y	n	KCNC3 is associated with SCA13 via AD. Monoallelic mutations within the transmembrane segment S4, the main voltage-sensing element, including p.R420H, p.R423H, T428I and F448L correlate with early onset while monoallelic mutations within the last cytoplasmic tail (p.V535M, and p. S591G) correspond to late onset and a spastic ataxic gait. Similar to p.S591G, p.G626W might also reduce channel activ…	lies within final cytoplasmic tail where other disease causing variants of late age-of-onset and similar spastic ataxic gait and functionally validated reduced channel activity have been reported such as p.S591G in SCA13		SCA13 by autosomal dominance	K. P. Figueroa et al., “KCNC3: Phenotype, mutations, channel biophysics - A study of 260 familial ataxia patients,” Hum Mutat, vol. 31, no. 2, pp. 191–196, Feb. 2010, doi: 10.1002/humu.21165.	29	Uncertain significance	Spinocerebellar_ataxia_type_13	Uncertain_significance
		2	KCNK18	chr10:118969064:GCT>G	frameshift deletion	p.F139Wfs*25	./0.0004	.	rs1440898824	n (HPA)	5	n (nervous system)	y	is associated with autosomal dominant migraine with aura (MGR13) as identified in a 4-generation family due to same heterozygous frameshift 2-bp deletion (414delCT) and premature termination in the second transmembrane domain in the KCNK18 gene, Functional expression studies in Xenopus oocytes showed that the mutant protein resulted in a lack of potassium currents and acted in a dominant-negative…	:c.410_411del:p.F139Wfs*25	is a two-pore domain (K2P) potassium channel	{Migraine, with or without aura, susceptibility to, 13} AD/613656	R. G. Lafrenière et al., “A dominant-negative mutation in the TRESK potassium channel is linked to familial migraine with aura,” Nat Med, vol. 16, no. 10, pp. 1157–1160, 2010, doi: 10.1038/nm.2216.	30	Uncertain significance	Migraine,_with_or_without_aura_13|not_provided	Likely_pathogenic
		1	SCN4A	chr17:62049954:A>G	missense	p.L83P	0.00139776/0.0013	23.3	rs147352060	y	3	y	n	It is associated with various neuromuscular disorders labeled collectively as skeletal muscle sodium channelopathy via AD . It is also associated with Essential tremor in two large-family genetic studies via AD through missense mutations at p.Gly1537Ser and p.Pro1560Leu, adding ET to the growing list of neurological channelopathies.	p.L83P is nearby pathogenic p.Pro72Leu, p.Arg104His and p.Leu196Val which do not fall within characterized domains either	sodium channel Na(v)1.4 expressed in skeletal muscle and the brain indicating a role in neuronal tissues	Congenital myopathy 22A, classic AR/620351; Congenital myopathy 22B, severe fetal AR/620369; Hyperkalemic periodic paralysis AD/170500; Hypokalemic periodic paralysis, type 2 AD/613345; Myasthenic syndrome, congenital, 16 AR/614198; Myotonia congenita, atypical, acetazolamide-responsive AD/608390; Paramyotonia congenita AD/168300	A. Bergareche et al., “SCN4A pore mutation pathogenetically contributes to autosomal dominant essential tremor and may increase susceptibility to epilepsy,” Hum Mol Genet, vol. 24, no. 24, pp. 7111–7120, 2015, doi: 10.1093/hmg/ddv410.	31	Uncertain significance	Familial_hyperkalemic_periodic_paralysis|not_specified	Benign/Likely_benign
		1	CACNG5	chr17:64876683:G>A	missense	p.R98H	0.000599042/0.0006	33	rs138881080	y	1	y	n	CACNG5 has been implicated in PD pathogenesis where its downregulation by miR-96 was functionally shown to activate iNOS and apoptosis of dopaminergic neurons in mice, therefore its inactivation by highly deleterious variant might be implicated in parkinsonism pathogensis. Rare deleterious variants in CACNG5 have been associated with schizophrenia; a brain disease with shared genetic background w…		calcium voltage-gated channel auxiliary subunit gamma 5 regulates the gating properties of AMPA-selective glutamate receptors (AMPARs)			31b	Uncertain significance	.	.
		1	CACNA1A	chr19	missense	p.E731A	0.00399361/0.0116	24.5	rs16019	y	5	y	n	Three cases with CACNA1A trinucleotide expansion presented with late-onset Parkinsonism with or without cerebellar ataxia (SCA6) have been reprted with clinical evidence of pre-synaptic dopaminergic dysfunction and hyperechogenicity of the SN. Moreover, one study reported SCA6+parkinsonism due to a missense C256F which was functionally characterized to cause loss of channel function and with Mole…	two close mutations to this variant (p.E731A) at positions 713, 714 are reported in FHM	Calcium channel subunit alpha1 Ainvolved in muscle contraction and neurotransmitter release	Episodic ataxia, type 2 AD/ 108500 ; Migraine, familial hemiplegic, 1 AD/141500 ; Migraine, familial hemiplegic, 1, with progressive cerebellar ataxia AD/ 141500; Spinocerebellar ataxia 6 AD /183086	Y. V. Nikonishyna et al., “Novel CACNA1A Variant p.Cys256Phe Disrupts Disulfide Bonds and Causes Spinocerebellar Ataxia,” Movement Disorders, vol. 37, no. 2, pp. 401–404, Feb. 2022, doi: 10.1002/mds.28835.;M. Bruun et al., “Familial hemiplegic migraine type 1 associated with parkinsonism: A case report,” Case Rep Neurol, vol. 7, no. 1, pp. 84–89, May 2015, doi: 10.1159/000381827.	32	Uncertain significance	Episodic_ataxia_type_2|Developmental_and_epileptic_encephalopathy,_42|Inborn_genetic_diseases|not_provided|not_specified	Benign
	ECM matrix/collagen				missense
		1	TNR	chr1:175375355:T>C	missense	p.T166A	0.000399361/0.0036	21.5	rs147204644	Y	4	y	y	same variant in TNR was reported with co-segregation in familial PD highlighting it as PD risk gene with intermediate penetrance and was recently reported in a late-onset PD case with rigidity and bradykinesia in proband with 2 sons with essential tremor (ET) widening the phenotype spectrum of TNR. The relationship between PD and ET is has been shown with genes presenting these different phenotyp…	same variant as previously reported in PD (familial-PD study)	Neural extracellular matrix (ECM) protein involved in interactions with different cells and matrix components		M. Sáenz-Farret, R. P. Munhoz, A. Fasano, and C. Zúñiga-Ramírez, “TNR Gene Mutation in Familial Parkinson’s Disease: Possible Implications for Essential Tremor,” J Mov Disord, vol. 14, no. 2, pp. 170–172, May 2021, doi: 10.14802/jmd.20057	33	Uncertain significance	Parkinson_disease	Uncertain_significance
		2	COL3A1	chr2:189861933:C>A	missense	p.P602T	0.00459265/0.0048	20.8	rs35795890	y	1	n	n	Col3A1 has been linked to Cerebrovascular aneurysms and Ehlers-Danlos Syndrome type IV known to have cerebrovascular complications. Numerous mono-allelic damaging missense variants have been described in cohort and family-based studies; GLY883VAL has been associated with ischemic stroke and other body part aneurysms, close to our mutation at G571S, was attributed with a milder than typical VEDS p…	p.P602T doesn't fall within a defined domain, similar to several other VEDS causing mutations	type III collagen is a major component of the extracellular matrix in a variety of internal organs	Ehlers-Danlos syndrome, vascular type AD/130050; Polymicrogyria with or without vascular-type EDS AR/618343	M. Pepin, U. Schwarze, A. Superti-Furga, and P. H. Byers, “Clinical and Genetic Features of Ehlers–Danlos Syndrome Type IV, the Vascular Type,” New England Journal of Medicine, vol. 342, no. 10, pp. 673–680, Mar. 2000, doi: 10.1056/NEJM200003093421001.	34	Uncertain significance	Ehlers-Danlos_syndrome|Familial_thoracic_aortic_aneurysm_and_aortic_dissection|Ehlers-Danlos_syndrome,_type_4|not_specified|not_provided	Benign/Likely_benign
		2	ADAMTSL4	chr1:150532271:G>A	missense	p.R1016Q	./0.00006478	32	rs752811128	y	5	y	na	ADAMTSL4 was associated with WMH stroke lesions through TWAS analysis using UK biobank data MRI markers of cerebral small vessel disease GWAS study along with other key extracellular matrix membrane (ECM) proteins including COL4A2, LOX, VCAN providing support for the hypothesis that the disruption of the cerebrovascular matrisome plays a central role in the pathogenesis of both monogenic (Mendeli…	within TSP domain; Thrombospondin type-1	a member of ADAMTS (a disintegrin and metalloproteinase with thrombospondin motifs)-like gene family involved in cellular adhesion, angiogenesis, and patterning of the developing nervous system	Ectopia lentis et pupillae AR/ 225200; Ectopia lentis, isolated, autosomal recessive AR/225100	E. Persyn, K. B. Hanscombe, J. M. M. Howson, C. M. Lewis, M. Traylor, and H. S. Markus, “Genome-wide association study of MRI markers of cerebral small vessel disease in 42,310 participants,” Nat Commun, vol. 11, no. 1, Dec. 2020, doi: 10.1038/s41467-020-15932-3.	35	Uncertain significance	Ectopia_lentis_et_pupillae|Inborn_genetic_diseases|not_provided|Ectopia_lentis_2,_isolated,_autosomal_recessive	Uncertain_significance
		2	FBLN2	chr3:13670691:A>G	missense	p.H867R	./.	23	.	y	2	n	na	Exome-chip association analysis of intracranial aneurysms gene-based tests indicated an association for FBLN2, a gene encoding an extracellular matrix protein implicated in vascular wall remodeling. It is involved in the formation of the elastic lamina of blood vessels, relating to elasticity of vessels. A contributor to inefficient remyelination in MS is the altered extracellular matrix (ECM) in…	p.H867R within EGF-like calcium-binding domain	ECM structural protein		F. N. G. Van ’T Hof et al., “Exome-chip association analysis of intracranial aneurysms,” Neurology, vol. 94, no. 5, pp. E481–E488, Feb. 2020, doi: 10.1212/WNL.0000000000008665.	36	Uncertain significance	.	.
	stroke	2	MTHFR	chr1	missense	p.R519C		25.3	rs45496998	y	2	n (nervous system)	n	Over 40-point mutations in the MTHFR gene have been found to date, with p.Ala222Val (rs1801133) and p.Glu429Ala (rs1801131) referred to as C677T and A1298C; appearing to have the most clinical importance linked to an increased risk of ischemic stroke and white matter hyperintensity volume by reducing protein activity. This association was significant under dominant as well as heterozygous model (…	NA	involved in homocysteine metabolism, whose buildup is an important predisposing factor for thrombosis	Homocystinuria due to MTHFR deficiency AR/236250	L. Zhao et al., “Association of methylenetetrahydrofolate reductase (MTHFR) rs1801133 (677C>T) gene polymorphism with ischemic stroke risk in different populations: An updated meta-analysis,” Jan. 04, 2023, Frontiers Media S.A. doi: 10.3389/fgene.2022.1021423.	37	Uncertain significance	Homocystinuria_due_to_methylene_tetrahydrofolate_reductase_deficiency|MTHFR-related_disorder|Intellectual_disability|Thrombophilia_due_to_thrombin_defect|Neural_tube_defects,_folate-sensitive|Schizophrenia|not_provided
		2	ACE	chr17	missense	p.N1036K	0.000399361/0.0003	22.7	rs142947404	y	3	y	n	In the brain, ACE acts as a regulator of synaptic transmission and has been shown to interact with dopaminergic mechanisms in mice. ACE intronic insertion/deletion polymorphism is significantly associated with the risk of ischemic stroke under both the dominant and recessive models, where D allele is associated with greater enzyme activity and may cause a greater occurrence of stroke, via its eff…	within Peptidase M2 domain	plays a key role in the regulation of blood pressure (hypertension), electrolyte homeostasis or synaptic plasticity	{Microvascular complications of diabetes 3}/612624; {Myocardial infarction, susceptibility to}; {Stroke, hemorrhagic}/614519	A. Goyal, A. Saluja, K. N. Saraswathy, P. Bansal, and R. K. Dhamija, “Role of ACE Polymorphism in Acute Ischemic Stroke,” Neurol India, vol. 69, no. 5, pp. 1217–1221, Sep. 2021, doi: 10.4103/0028-3886.329586.	38	Uncertain significance	not_provided|Renal_tubular_dysgenesis|Renal_tubular_dysgenesis_of_genetic_origin|Hemorrhage,_intracerebral,_susceptibility_to|Microvascular_complications_of_diabetes,_susceptibility_to,_3	Uncertain_significance
		2	PRKCH	chr14:61920070:C>T	missense	p.S320L	./0.00009688	27.3	rs746043886	y	4	y	n	PRKCH is associated with cerebral infarction, the most common type of stroke. Rare missense mutations in PRKCH including p.V374I are significantly associated with cerebral infarction in 2 independent Japanese datasets, and a prospective cohort study of 1642 subjects with no history of stroke which identified 2 SNPs associated with lacunar infarcts which was shown to be via AD.	p.S320L is close to AD familial-IA variant p.V374I, within the disordered region 320-342 right before the kinase domain	member of protein kinase C (PKC) family	{Cerebral infarction, susceptibility to} Multifactorial/601367	M. Kubo et al., “A nonsynonymous SNP in PRKCH (protein kinase C η) increases the risk of cerebral infarction,” Nat Genet, vol. 39, no. 2, pp. 212–217, Feb. 2007, doi: 10.1038/ng1945.	39	Uncertain significance	not_specified	Uncertain_significance
		2	ANGPTL6	chr19:10206981:C>A	missense	p.G87C	./.	23.8	.	y	5	n	n	ANGPTL6 has been associated with familial intracranial aneurysms (IAs) via AD in a large pedigree with multiple IA-affected case subjects and validated in different cohort and emphasized by the Genetic and Observational Subarachnoid Haemorrhage (GOSH) study through enrichment of rare ANGPTL6 variants in 3.3% of IA subjects and no controls. functional characterization showed 50% reduction of ANGPT…	Our observed mutation p.G87C has not been previously reported (novel), it lies within the same coiled-coil domain (59-116) and close to 3 of the previously reported mutations p.R81S, p.L82Q and p.Arg111His associated with familial AD intracranial aneurysms and cerebrovascular abnormalities characterized by localized dilatation and wall thinning in intracranial arteries	Located in collagen-containing extracellular matrix and extracellular exosome dysfunction of this protein is likely to cause abnormal proliferation or weakness of vessel walls. The ANGPTL family also regulates lipid and glucose metabolism and by doing so indirectly influences risk factors for IA formation such as hypertension		I. C. Hostettler et al., ‘ANGPTL6 Genetic Variants Are an Underlying Cause of Familial Intracranial Aneurysms’, Neurology, vol. 96, no. 6, pp. E947–E955, Feb. 2021, doi: 10.1212/WNL.0000000000011125.	40	Uncertain significance	.	.
	metabolic genes (associated with parkinsonism/neurodegeneration)	1	SMPD1	chr11:6414905:A>T	missense	p.Y397F	./.	24.6	.	y	5	y	n	SMPD1 p.L302P is strongly associated with a highly increased risk for PD (odds ratio 9.4, 95% confidence interval 3.9-22.8, p < 0.0001) in cohort study of 938 PD and 10,709 controls. Using burden analysis, association between rare variants in lysosomal genes such as GBA or SPMD1, and PD was confirmed. Among PD patients from 3 PD cohorts (n=1,592) , reduced ASMase activity was associated with a 3.…	p.Y397F within calcineurin-like phosphoesterase domain ApaH type (from 255th to 462nd amino acid); close to N391H,N391R and W393R reported in in NPDA and NPDA intermediate form	Sphingomylin phosphodiesterase 1 is a lysosomal enzyme converting sphingomyelin to ceramide	Niemann-Pick disease, type A AR/257200 ; Niemann-Pick disease, type B AR/ 607616	E. G. Chew et al., “Exome sequencing in Asian populations identifies rare deficient SMPD1 alleles that increase risk of Parkinson’s disease,” Aug. 06, 2023. doi: 10.1101/2023.08.03.23293387.S.-Y. Lim et al., “Loss-of-Function Variant in the SMPD1 Gene in Progressive Supranuclear Palsy-Richardson Syndrome Patients of Chinese Ancestry,” 2024, doi: 10.14802/jmd.24009/J.	41-42	Uncertain significance	.	.
		1	PPM1K	chr4:89199591:G>A	missense	p.R49W	./0.00003228	28.6	rs758727668	y	5	n	n	PPM1K causes (MSUDMV) through autosomal recessive mode; a metabolic disorder with defective metabolism and buildup of branched-chain amino acids leading to encephalopathy and progressive neurodegeneration. treated MSUD adults commonly present with parkinsonian symptoms and mouse models show depleted dopamine and neuronal loss in SN. MSUD and PD have been linked as meta-GWAS highlighted associatio…	p.R49W falls in region amino acids 46-69 critical for association with the BCKDH complex for its dephosphorylation and activation. It is speculated that this mutation would lead to failure or reduction in dephosphorylation and therefore reduced BCKD activity reulting in BCAA buildup	PPM1K is a phosphatase and activator of the branched-chain alpha-keto acid dehydrogenase complex (BCKD or BCKDC) which metabolizes branched-chain amino acids (BCAA). phosphorylation of BCKDHA by kinase "BCKDK" inhibits its activity, whereas dephosphorylation via PPM1K increases it	Maple syrup urine disease, mild variant AR/ 615135.	J. Trinh et al., “Utility and implications of exome sequencing in early-onset Parkinson’s disease,” Movement Disorders, vol. 34, no. 1, pp. 133–137, Jan. 2019, doi: 10.1002/mds.27559.	23	Uncertain significance	Maple_syrup_urine_disease,_mild_variant	Uncertain_significance
		1	BCKDHA	chr19:41928623:C>G	missense	p.R314G	./.	28.1	.	Y	1	n	n	supporting this association of BCAA metabolism and PD, rs14235 in BCKDK kinase and regulatory subunit of BCKD complex is significantly associated with motor impairment and altered network topology in PD in a PD dataset	same variant causes MSUD1A with functionally validated decreased activity. Falls within within Dehydrogenase domain E1 component	branched chain keto acid dehydrogenase E1, metbolizes BCAA	Maple syrup urine disease, type Ia AR/ 248600	Z. Chen, B. Wu, G. Li, L. Zhou, L. Zhang, and J. Liu, “Title: BCKDK rs14235 A allele is associated with milder motor impairment and altered network topology in Parkinson’s disease”, doi: 10.1101/2023.07.20.23292985.	43	Likely pathogenic	.	.
		1	PMM2	chr16:8941663:G>C	missense	p.C241S	./0.0002	23.6	rs80338709	y	2	n (nervous system)	y	This variant is pathogenic for the most frequent Congenital disorder of glycosylation (CDG) an AR infantile disorder with development of chronic cerebellar atrophy, ataxia, muscular hypotension and psychomotor retardation. However, other common acute neurological phenomena such as stroke-like episodes (SLE), migraine, epilepsy, and cerebrovascular events, may also occur. This variant C241S was fu…	p.C241S is CMG disease-causing	phosphomannomutase; an enzyme necessary for the synthesis of GDP-mannose	Congenital disorder of glycosylation, type Ia AR/212065	M. Serrano, “Stroke-Like Episodes in PMM2-CDG: When the Lack of Other Evidence Is the Only Evidence,” Front Pediatr, vol. 9, Oct. 2021, doi: 10.3389/fped.2021.717864.	44	Likely pathogenic	Inborn_genetic_diseases|PMM2-congenital_disorder_of_glycosylation|not_provided	Pathogenic
		1	BCHE	chr3:165548386:A>AC	frameshift insertion	p.F146Vfs*12	./0.0002	.	rs774072493	Y	4	n	n	Serum BChE activity can be regarded as a biomarker for PD and related dementias as it is decreased compared with healthy controls. Higher frequency of the functionally impaired BCHE-K variant (rs1803274; 30% less activity) is observed in PD and increases risk for PD when exposed to pesticides.	a different variant at the same nucleotide position, c.435delTinsAG, resulting in an identical protein consequence (p.Phe146ValfsTer12) reported in multiple studies is classified as pathogenic for butyrylcholinesterase deficiency (silent phenotype or zero activity)	BChE is involved in modulating cholinergic signaling, with unclear roles in PD and AD. It can degrade neurotoxic pesticides (risk factor for PD)		M. Gok et al., “Altered levels of variant cholinesterase transcripts contribute to the imbalanced cholinergic signaling in Alzheimer’s and Parkinson’s disease,” Front Mol Neurosci, vol. 15, Sep. 2022, doi: 10.3389/fnmol.2022.941467	45	Uncertain significance	not_provided	Pathogenic
		1	SLC22A1	chr6:160543080:G>A	missense	p.G38D	0.00299521/0.0016	24.2	rs35888596	y	5	n	n	An intronic polymorphism rs622342 in this gene, resulting in a less functioning OCT1 transporter, is associated with lower response to anti-Parkinsonian drugs. It is hypothesized that a deleterious variant of this gene could similarly result in reduced transport and a need for increased drug dose/showing less drug response which is an issue for majority of VaP patients		SLC22A1 is an Organic cation transporter (OCT) involved in the transport of endogenous compounds, such as dopamine, and anti-parkinsonian drugs		M. L. Becker, L. E. Visser, R. H. N. Van Schaik, A. Hofman, A. G. Uitterlinden, and B. H. C. Stricker, “OCT1 polymorphism is associated with response and survival time in anti-Parkinsonian drug users,” Neurogenetics, vol. 12, no. 1, pp. 79–82, Feb. 2011, doi: 10.1007/s10048-010-0254-5	46	Uncertain significance	.	.
	leukodystrophy (WMLs)	2	AARS1	chr16:70286740:C>T	missense	p.G931S	0.00259585/0.0064	25.9	rs149377346	y	4	y	n	AARS1 is associated with Adult-onset leukoencephalopathy via both AR and AD (p.Cys152Phe) which commonly presents parkinsonian features, and CMT2 (CMT2N subtype) (p.Thr608Lys and p.(His605Gln) via AD. Recently, heterozygous AARS mutation (p.R329H) was reported in a case of CMT2N+PD.	p.G931S within DHHA1 domain for RNA-binding (886 → 955); like adult-onset WML-associated Gly913Asp	alanyl-tRNA synthetase 1 required for protein synthesis	Leukoencephalopathy, hereditary diffuse, with spheroids 2 AD/ 619661; Charcot-Marie-Tooth disease, axonal, type 2N AD/613287; Developmental and epileptic encephalopathy 29 AR/616339; Trichothiodystrophy 8, nonphotosensitive AR/619691	C. Sundal et al., ‘An AARS variant as the likely cause of Swedish type hereditary diffuse leukoencephalopathy with spheroids’, Acta Neuropathol Commun, vol. 7, no. 1, Nov. 2019, doi: 10.1186/s40478-019-0843-y.	47	Likely benign	Charcot-Marie-Tooth_disease_axonal_type_2N|not_provided|not_specified|Charcot-Marie-Tooth_disease_type_2	Benign/Likely_benign
		2	BRF1	chr14:105739097:C>T	missense	p.A19T	./.	26.9	.	y	3	n	n	BRF1 is associated with hypomylinating leukodystrophies and cerebellar hypoplasia via AR where single mono-allelic mutations have been functionally validated to impair transcription activity at target genes i.e mono-allelic variants are haploinsufficient and deleterious at the molecular level.	p.A19T lies within the N-terminal region of the protein, within COG1405 1 → 151 'Transcription initiation factor TFIIIB cyclin-like domain, Brf1 subunit'	BRF1 associates with BDP1 and TBP to form the transcription factor IIIB which recruits Pol III to target genes such as tRNAs and other small non-coding RNAs regulating protein synthesis.	Cerebellofaciodental syndrome AR/616202	G. Borck et al., ‘BRF1 mutations alter RNA polymerase III-dependent transcription and cause neurodevelopmental anomalies’, Genome Res, vol. 25, no. 2, pp. 155–166, Feb. 2015, doi: 10.1101/gr.176925.114.;	48	Likely pathogenic	.	.
		2	POLR1C	chr6:43488727:T>C	missense	p.F288S	./0.0005	27.1	rs146936712	y	1	y	n	POLR1C is associated with POLR3-leukodystrophy with motor impairment, childhood severe myoclonus and dystonia, familial childhood ataxia and tremor. Molecular evidence of haploinsufficiency in heterozygous carriers has been reported .	P.F288S lies within the DNA-directed RNA polymerase, RpoA/D/Rpb3-type domain ; close to leukodystrophy AR mutations ARG109HIS, CYS146ARG and treacher collins syndrome mutation ARG279GLN	DNA-dependent RNA polymerase catalyzes the transcription of DNA into RNA	Leukodystrophy, hypomyelinating, 11 AR/616496; Treacher Collins syndrome 3 AR/248390	H. Kashiki et al., “POLR1C variants dysregulate splicing and cause hypomyelinating leukodystrophy,” Neurol Genet, vol. 6, no. 6, 2020, doi: 10.1212/NXG.0000000000000524.	49	Uncertain significance	not_provided	Uncertain_significance
		2	LAMB1	chr7:107601091:C>G	missense	p.V705L	0.00519169/0.005	26.3	rs61753441	y	5	y	n	A burden analysis in CSVD patients reported significant enrichment in heterozygous end-truncated LAMB1 in adult onset diffuse vascular leukoencephalopathy with cell line functional validation of mutant protein trapping in the cytosol suggesting mode of inheritance for the gene to change to include both biallelic and monoallelic. While most mutations of LAMB1 have been reported in patients with co…	p.V705L falls within Laminin EGF domain similar to adult onset leukoencephalopathy reported at p.Cys460Arg	The major components of basal laminae (layer of ECM) are the glycoproteins laminin and collagen IV.	Lissencephaly 5 AR/615191	C. Aloui et al., “End-Truncated LAMB1 Causes a Hippocampal Memory Defect and a Leukoencephalopathy,” Ann Neurol, vol. 90, no. 6, pp. 962–975, Dec. 2021, doi: 10.1002/ana.26242.	50	Uncertain significance	not_provided|LAMB1-related_disorder|not_specified
		2	CNTN2	chr1:205034353:T>C	missense	p.F553S	./.	21.3	rs756032965	y	2	y	na	Missense mutations in CNTN2 were recently suggested to contribute to CADASIL pathology by analysis of functionally important variants in a cohort of CADASIL patients and controls through burden analysis	Two deleterious variants were identified in one patient within Immunoglobulin subtype 2 domain	CNTN2 encodes contactin-2, a glycoprotein highly expressed in neuronal cells, predominantly on axons.	Epilepsy, early-onset, 5, with or without developmental delay AR/615400	P. J. Dunn et al., “Exonic mutations in cell–cell adhesion may contribute to CADASIL-related CSVD pathology,” Hum Genet, vol. 142, no. 9, pp. 1361–1373, Sep. 2023, doi: 10.1007/s00439-023-02584-8.	51	Uncertain significance	.	.
		2	CNTN2	chr1:205035572:C>T	missense	p.P607L	./0.00009687	26.7	rs140570612	y	2	y	na							Uncertain significance	Epilepsy,_familial_adult_myoclonic,_5	Uncertain_significance
	Abbreviations: AD: autosomal dominant; AR: autosomal recessive; prioritized category 1: Parkinsonism or neurodegenerative disease related-genes 2: cerebrovascular disease, stroke or WML-related genes
33 gene in category 1
13 gene in category 2
in addition to those in text (7)
6 category 1
1 category 2
total
39 category 1
14 category 2
53 total prioritized variants

## Sheet: refs_Stable1
References:
1. P. C. Hsieh, C. C. Wang, C. L. Tsai, Y. M. Yeh, Y. S. Lee, and Y. R. Wu, “POLG R964C and GBA L444P mutations in familial Parkinson’s disease: Case report and literature review,” May 01, 2019, John Wiley and Sons Ltd. doi: 10.1002/brb3.1281.
2. M. F. Dohrn et al., “Heterozygous POLG variant Ser1181Asn co-segregating in a family with autosomal dominant axonal neuropathy, proximal muscle fatigability, ptosis, and ragged red fibers,” Dec. 01, 2022, BioMed Central Ltd. doi: 10.1186/s42466-022-00169-w.
3. R. Dolhun, E. M. Presant, and P. Hedera, “Novel polymerase gamma (POLG1) gene mutation in the linker domain associated with parkinsonism,” BMC Neurol, vol. 13, Jul. 2013, doi: 10.1186/1471-2377-13-92.
4. P. Luoma et al., “Parkinsonism, premature menopause, and mitochondrial DNA polymerase [1] mutations: clinical and molecular genetic study,” 2004. doi: 10.1016/S0140-6736(04)16983-3.
5. A. S. Saldaña, A. L. Romero, J. L. C. Liesa, and R. A. Alejos, “Camptocormia as the main manifestation of a mutation in the POLG gene,” Neurología, vol. 5, no. 36, pp. 390–392, Jun. 2021, doi: 10.1016/j.nrleng.2020.07.015.
6. B. R. Al-Mubarak et al., “Parkinson’s disease in Saudi patients: A genetic study,” PLoS One, vol. 10, no. 8, Aug. 2015, doi: 10.1371/journal.pone.0135950.
7. M. C. Chartier-Harlin et al., “Translation initiator EIF4G1 mutations in familial parkinson disease,” Am J Hum Genet, vol. 89, no. 3, pp. 398–406, Sep. 2011, doi: 10.1016/j.ajhg.2011.08.009.
8. C. Vilariño-Güell et al., “DNAJC13 mutations in Parkinson disease,” Hum Mol Genet, vol. 23, no. 7, pp. 1794–1801, Apr. 2014, doi: 10.1093/hmg/ddt570.
9. K. Gwinn-Hardy et al., “Spinocerebellar Ataxia Type 3 Phenotypically Resembling Parkinson Disease in a Black Family.”
10. C. Gaspar, “CAG tract of MJD-1 may be prone to frameshifts causing polyalanine accumulation,” Hum Mol Genet, vol. 9, no. 13, pp. 1957–1966, Aug. 2000, doi: 10.1093/hmg/9.13.1957.
11. C. Li et al., ‘Rare variant analysis of PLXNA1 in Parkinson’s disease in the Chinese population’, Genes Dis, vol. 10, no. 4, pp. 1200–1202, Jul. 2023, doi: 10.1016/j.gendis.2022.08.001.
12. J. Sarparanta et al., “Extension of the DNAJB2a isoform in a dominant neuromyopathy family,” Hum Mol Genet, vol. 32, no. 21, pp. 3029–3039, Nov. 2023, doi: 10.1093/hmg/ddad058.
13. S. Yao et al., ‘A transcriptome-wide association study identifies susceptibility genes for Parkinson’s disease’, NPJ Parkinsons Dis, vol. 7, no. 1, Dec. 2021, doi: 10.1038/s41531-021-00221-7.
14. G. Chew et al., “Transcriptomic imputation of genetic risk variants uncovers novel whole-blood biomarkers of Parkinson’s disease,” NPJ Parkinsons Dis, vol. 10, no. 1, Dec. 2024, doi: 10.1038/s41531-024-00698-y.
15. E. Al Yemni et al., “Integrated Analysis of Whole Exome Sequencing and Copy Number Evaluation in Parkinson’s Disease,” Sci Rep, vol. 9, no. 1, Dec. 2019, doi: 10.1038/s41598-019-40102-x.
16. M. V. Shulskaya et al., “Whole-exome sequencing in searching for new variants associated with the development of Parkinson’s disease,” Front Aging Neurosci, vol. 10, no. MAY, May 2018, doi: 10.3389/fnagi.2018.00136.
17. J. L. Farlow et al., ‘Whole-exome sequencing in familial Parkinson disease’, JAMA Neurol, vol. 73, no. 1, pp. 68–75, Jan. 2016, doi: 10.1001/jamaneurol.2015.3266
18. N. Al Tassan et al., “A missense mutation in PIK3R5 gene in a family with ataxia and oculomotor apraxia,” Hum Mutat, vol. 33, no. 2, pp. 351–354, Feb. 2012, doi: 10.1002/humu.21650.
19. S. M. K. Farhan et al., “Enrichment of rare protein truncating variants in amyotrophic lateral sclerosis patients,” Apr. 25, 2018. doi: 10.1101/307835.
20. J. Lin, C. Li, Q. Jiang, R. Ou, Q. Wei, Y. Hou, L. Zhang, K. Liu, Y. Xiao, T. Yang, S. Wang, D. Pang, Y. Yu, Y. Cui, W. Song, B. Zhao, J. Yang, X. Chen, R. Huang, Y. Wu, H. Shang. Mutation screening of PCDHGB1 variants in a large dystonia cohort [abstract]. Mov Disord. 2023; 38 (suppl 1). https://www.mdsabstracts.org/abstract/mutation-screening-of-pcdhgb1-variants-in-a-large-dystonia-cohort/.
21. F. Lopes et al., ‘Identification of novel genetic causes of Rett syndrome-like phenotypes’, J Med Genet, vol. 53, pp. 190–199, 2016, doi: 10.1136/jmedgenet-2015.
22. M. Mallaret et al., “SPG15: A cause of juvenile atypical levodopa responsive parkinsonism,” 2014, Dr. Dietrich Steinkopff Verlag GmbH and Co. KG. doi: 10.1007/s00415-013-7216-4.
23. J. Trinh et al., “Utility and implications of exome sequencing in early-onset Parkinson’s disease,” Movement Disorders, vol. 34, no. 1, pp. 133–137, Jan. 2019, doi: 10.1002/mds.27559.
24. E. Martín-Doncel, A. M. Rojas, L. Cantarero, and P. A. Lazo, “VRK1 functional insufficiency due to alterations in protein stability or kinase activity of human VRK1 pathogenic variants implicated in neuromotor syndromes,” Sci Rep, vol. 9, no. 1, Dec. 2019, doi: 10.1038/s41598-019-49821-7.
25. L. Prilop, R. Buchert, S. Woerz, C. Gerloff, T. B. Haack, and S. Zittel, “IRF2BPL mutation causes nigrostriatal degeneration presenting with dystonia, spasticity and keratoconus,” Oct. 01, 2020, Elsevier Ltd. doi: 10.1016/j.parkreldis.2020.03.030.
26. D. H. Chen et al., ‘Heterozygous STUB1 missense variants cause ataxia, cognitive decline, and STUB1 mislocalization’, Neurol Genet, vol. 6, no. 2, 2020, doi: 10.1212/NXG.0000000000000397.
27. M. Auer-Grumbach et al., “Alterations in the ankyrin domain of TRPV4 cause congenital distal SMA, scapuloperoneal SMA and HMSN2C,” Nat Genet, vol. 42, no. 2, pp. 160–164, Feb. 2010, doi: 10.1038/ng.508.;
28. M. Huang et al., “Rare functional missense variants in CACNA1H: What can we learn from Writer’s cramp?,” Mol Brain, vol. 14, no. 1, Dec. 2021, doi: 10.1186/s13041-021-00736-3.
29. K. P. Figueroa et al., “KCNC3: Phenotype, mutations, channel biophysics - A study of 260 familial ataxia patients,” Hum Mutat, vol. 31, no. 2, pp. 191–196, Feb. 2010, doi: 10.1002/humu.21165.
30. R. G. Lafrenière et al., “A dominant-negative mutation in the TRESK potassium channel is linked to familial migraine with aura,” Nat Med, vol. 16, no. 10, pp. 1157–1160, 2010, doi: 10.1038/nm.2216.
31. A. Bergareche et al., “SCN4A pore mutation pathogenetically contributes to autosomal dominant essential tremor and may increase susceptibility to epilepsy,” Hum Mol Genet, vol. 24, no. 24, pp. 7111–7120, 2015, doi: 10.1093/hmg/ddv410.
31b. Y. Dong, L. L. Han, and Z. X. Xu, “Suppressed microRNA-96 inhibits iNOS expression and dopaminergic neuron apoptosis through inactivating the MAPK signaling pathway by targeting CACNG5 in mice with Parkinson’s disease,” Molecular Medicine, vol. 24, no. 1, Nov. 2018, doi: 10.1186/s10020-018-0059-9.
32. Y. V. Nikonishyna et al., “Novel CACNA1A Variant p.Cys256Phe Disrupts Disulfide Bonds and Causes Spinocerebellar Ataxia,” Movement Disorders, vol. 37, no. 2, pp. 401–404, Feb. 2022, doi: 10.1002/mds.28835.;M. Bruun et al., “Familial hemiplegic migraine type 1 associated with parkinsonism: A case report,” Case Rep Neurol, vol. 7, no. 1, pp. 84–89, May 2015, doi: 10.1159/000381827.
33. M. Sáenz-Farret, R. P. Munhoz, A. Fasano, and C. Zúñiga-Ramírez, “TNR Gene Mutation in Familial Parkinson’s Disease: Possible Implications for Essential Tremor,” J Mov Disord, vol. 14, no. 2, pp. 170–172, May 2021, doi: 10.14802/jmd.20057
34. M. Pepin, U. Schwarze, A. Superti-Furga, and P. H. Byers, “Clinical and Genetic Features of Ehlers–Danlos Syndrome Type IV, the Vascular Type,” New England Journal of Medicine, vol. 342, no. 10, pp. 673–680, Mar. 2000, doi: 10.1056/NEJM200003093421001.
35. E. Persyn, K. B. Hanscombe, J. M. M. Howson, C. M. Lewis, M. Traylor, and H. S. Markus, “Genome-wide association study of MRI markers of cerebral small vessel disease in 42,310 participants,” Nat Commun, vol. 11, no. 1, Dec. 2020, doi: 10.1038/s41467-020-15932-3.
36. F. N. G. Van ’T Hof et al., “Exome-chip association analysis of intracranial aneurysms,” Neurology, vol. 94, no. 5, pp. E481–E488, Feb. 2020, doi: 10.1212/WNL.0000000000008665.
37. L. Zhao et al., “Association of methylenetetrahydrofolate reductase (MTHFR) rs1801133 (677C>T) gene polymorphism with ischemic stroke risk in different populations: An updated meta-analysis,” Jan. 04, 2023, Frontiers Media S.A. doi: 10.3389/fgene.2022.1021423.
38. A. Goyal, A. Saluja, K. N. Saraswathy, P. Bansal, and R. K. Dhamija, “Role of ACE Polymorphism in Acute Ischemic Stroke,” Neurol India, vol. 69, no. 5, pp. 1217–1221, Sep. 2021, doi: 10.4103/0028-3886.329586.
39. M. Kubo et al., “A nonsynonymous SNP in PRKCH (protein kinase C η) increases the risk of cerebral infarction,” Nat Genet, vol. 39, no. 2, pp. 212–217, Feb. 2007, doi: 10.1038/ng1945.
40. I. C. Hostettler et al., ‘ANGPTL6 Genetic Variants Are an Underlying Cause of Familial Intracranial Aneurysms’, Neurology, vol. 96, no. 6, pp. E947–E955, Feb. 2021, doi: 10.1212/WNL.0000000000011125.
41. E. G. Chew et al., “Exome sequencing in Asian populations identifies rare deficient SMPD1 alleles that increase risk of Parkinson’s disease,” Aug. 06, 2023. doi: 10.1101/2023.08.03.23293387.
42. S.-Y. Lim et al., “Loss-of-Function Variant in the SMPD1 Gene in Progressive Supranuclear Palsy-Richardson Syndrome Patients of Chinese Ancestry,” 2024, doi: 10.14802/jmd.24009/J.
43. Z. Chen, B. Wu, G. Li, L. Zhou, L. Zhang, and J. Liu, “Title: BCKDK rs14235 A allele is associated with milder motor impairment and altered network topology in Parkinson’s disease”, doi: 10.1101/2023.07.20.23292985.
44. M. Serrano, “Stroke-Like Episodes in PMM2-CDG: When the Lack of Other Evidence Is the Only Evidence,” Front Pediatr, vol. 9, Oct. 2021, doi: 10.3389/fped.2021.717864.
45. M. Gok et al., “Altered levels of variant cholinesterase transcripts contribute to the imbalanced cholinergic signaling in Alzheimer’s and Parkinson’s disease,” Front Mol Neurosci, vol. 15, Sep. 2022, doi: 10.3389/fnmol.2022.941467
46. M. L. Becker, L. E. Visser, R. H. N. Van Schaik, A. Hofman, A. G. Uitterlinden, and B. H. C. Stricker, “OCT1 polymorphism is associated with response and survival time in anti-Parkinsonian drug users,” Neurogenetics, vol. 12, no. 1, pp. 79–82, Feb. 2011, doi: 10.1007/s10048-010-0254-5
47. C. Sundal et al., ‘An AARS variant as the likely cause of Swedish type hereditary diffuse leukoencephalopathy with spheroids’, Acta Neuropathol Commun, vol. 7, no. 1, Nov. 2019, doi: 10.1186/s40478-019-0843-y.
48. G. Borck et al., ‘BRF1 mutations alter RNA polymerase III-dependent transcription and cause neurodevelopmental anomalies’, Genome Res, vol. 25, no. 2, pp. 155–166, Feb. 2015, doi: 10.1101/gr.176925.114.;
49. H. Kashiki et al., “POLR1C variants dysregulate splicing and cause hypomyelinating leukodystrophy,” Neurol Genet, vol. 6, no. 6, 2020, doi: 10.1212/NXG.0000000000000524.
50. C. Aloui et al., “End-Truncated LAMB1 Causes a Hippocampal Memory Defect and a Leukoencephalopathy,” Ann Neurol, vol. 90, no. 6, pp. 962–975, Dec. 2021, doi: 10.1002/ana.26242.
51. P. J. Dunn et al., “Exonic mutations in cell–cell adhesion may contribute to CADASIL-related CSVD pathology,” Hum Genet, vol. 142, no. 9, pp. 1361–1373, Sep. 2023, doi: 10.1007/s00439-023-02584-8.

## Sheet: S.Tab2_enrichment_results_whole
Enrichment results for whole filtered gene list
Significantly enriched pathways (Adjusted P-value < 0.05)
Reactome:
Term	Overlap	P-value	Adjusted P-value	Old P-value	Old Adjusted P-value	Odds Ratio	Combined Score	Genes
Laminin Interactions R-HSA-3000157	13/22	3.68323e-09	5.26702e-06	0	0	15.2649	296.437	COL18A1	LAMA5	LAMB3	ITGB4	LAMA1	ITGA1	LAMB1	LAMC2	LAMC1	NID1	HSPG2	NID2	ITGAV
Extracellular Matrix Organization R-HSA-1474244	53/291	1.88447e-07	0.00013474	0	0	2.37896	36.8369	COL18A1	COL16A1	COL14A1	ITGB4	COL12A1	ITGB2	LAMC2	LAMC1	ITGAL	CAPN9	SH3PXD2A	TNN	KDR	COL10A1	ITGAV	ITGB7	COL27A1	COL25A1	COL23A1	ITGA1	P3H2	HSPG2	MMP10	ADAM17	ADAM15	ITGAD	PXDN	COL6A6	ITGA9	PLEC	FBN2	LAMA5	COL15A1	PCOLCE2	TMPRSS6	LAMA1	COL11A1	FURIN	LTBP3	NID1	FBLN2	NID2
Collagen Formation R-HSA-1474290	23/90	1.81523e-06	0.000843243	0	0	3.63737	48.0834	COL28A1	COL18A1	COL15A1	COL16A1	COL27A1	PCOLCE2	LAMB3	COL14A1	ITGB4	COL25A1	COL11A1	COL12A1	COL23A1	P3H2	LAMC2	COL19A1	COL3A1	P4HA2	PXDN	COL5A2	COL10A1	COL6A6	PLEC
Collagen Chain Trimerization R-HSA-8948216	15/44	2.35872e-06	0.000843243	0	0	5.46657	70.8324	COL28A1	COL18A1	COL15A1	COL16A1	COL27A1	COL14A1	COL25A1	COL11A1	COL12A1	COL23A1	COL19A1	COL3A1	COL5A2	COL10A1	COL6A6
Collagen Biosynthesis And Modifying Enzymes R-HSA-1650814	18/67	1.11204e-05	0.00318044	0	0	3.88488	44.3137	COL28A1	COL18A1	COL15A1	COL16A1	COL27A1	PCOLCE2	COL14A1	COL25A1	COL11A1	COL12A1	COL23A1	P3H2	COL19A1	COL3A1	P4HA2	COL5A2	COL10A1	COL6A6
Degradation Of Extracellular Matrix R-HSA-1474228	23/109	5.29531e-05	0.0126205	0	0	2.8308	27.8724	COL18A1	LAMA5	COL15A1	COL16A1	LAMB3	COL14A1	COL25A1	TMPRSS6	COL12A1	COL23A1	LAMC2	FURIN	LAMB1	LAMC1	NID1	HSPG2	MMP10	COL19A1	ADAM17	CAPN9	CAPN12	ADAM15	SPOCK3
Collagen Degradation R-HSA-1442490	18/90	0.000100558	0.019998	0	0	4.52183	41.6224	COL18A1	COL15A1	ADAM17	COL16A1	COL14A1	TMPRSS6	COL25A1	COL12A1	COL23A1	FURIN	COL19A1	MMP10
RHO GTPase Cycle R-HSA-9012999	62/441	0.000111877	0.019998	0	0	1.74322	15.86	DOCK6	STEAP3	DOCK4	TRIO	NCF1	NCF2	DOCK8	FAM13A	ARHGAP1	ARHGAP5	SYDE1	SH3PXD2A	C1QBP	WDR6	ARHGEF40	LBR	PLEKHG3	PLEKHG4	RALGAPA1	TPM3	NCOA3	PLEKHG6	ARAP3	FRS3	RHOD	CKAP4	SENP1	ARHGAP10	OBSCN	PEAK1	ARHGEF3	PHIP	ARHGEF1	DOCK2	SOS2	CFTR	MTMR1	GRB7	ROCK2	IQGAP1	IQGAP2	IQGAP3
L1CAM Interactions R-HSA-373760	20/99	0.000294167	0.0467398	0	0	2.67604	21.7598	SPTBN4	CNTNAP1	LAMA1	RDX	ITGA1	ANK2	LAMB1	LAMC1	ANK1	AP2A2	SPTB	DLG1	ALCAM	KCNQ3	NUMB	CNTN2	NRCAM	ITGAV	SCN4A	ITGA9
Kegg:
ECM-receptor interaction	19/88	1.89842e-05	0.00580915	0	0	3.47499	37.7798	LAMA5	LAMA1	ITGA1	LAMA3	LAMC2	LAMB1	LAMC1	HMMR	NPNT	HSPG2	FRAS1	TNN	SV2A	TNR	ITGAV	ITGB7	COL6A6	CD36	ITGA9
GO Molecular Function:
Term	Overlap	P-value	Adjusted P-value	Old P-value	Old Adjusted P-value	Odds Ratio	Combined Score	Genes
Glycerophospholipid Flippase Activity (GO:0140333)	7/10	2.53866e-06	0.00195223	0	0	25.9354	334.148	ABCB1	ATP8A1	ATP8B2	ATP8B1	ATP11C	ATP10A	ATP11A
GTPase Regulator Activity (GO:0030695)	59/424	5.68579e-05	0.0218619	0	0	1.81854	17.7762	DOCK6	DENND1B	DOCK4	TRIO	LRRK2	DOCK8	FAM13A	ARHGAP1	WDR41	ARHGAP5	RCBTB2	SYDE1	RGS2	PLCE1	ARHGEF40	PLEKHG3	UNC45A	PLEKHG4	RALGAPA1	DIS3	DENND2B	DENND2A	PLEKHG6	TBC1D8	TSC2	ARAP3	TBC1D2B	RHOD	RUNDC3A	BCR	TBC1D2	OBSCN	RALGAPB	ADGRB3	ARHGEF3	PGAM5	ARHGEF1	RAPGEF5	DOCK2	SOS2	LLGL2	RABGAP1
Monoatomic Cation Transmembrane Transporter Activity (GO:0008324)	11/37	0.000138151	0.0265596	0	0	4.70808	41.8415	GRIN3B	CALHM2	TRPC6	P2RX1	TRPV4	UCP2	PIEZO2	PKD2	SLC39A2	PKD1	TRPM6
Monoatomic Ion Channel Activity (GO:0005216)	11/37	0.000138151	0.0265596	0	0	4.70808	41.8415	ASIC4	GRIN3B	CALHM2	TRPC6	P2RX1	TRPV4	PIEZO2	PKD2	PKD1	TRPM6	KCNK3
GO Biological Process:
Regulation Of Extracellular Matrix Organization (GO:1903053)	11/23	6.47411e-07	0.00249447	0	0	10.2086	145.476	RB1	LRP1	ANGPTL7	LAMA1	TIE1	LAMB1	ZNF469	CEL	LAMC1	NID1	RUNX1
Extracellular Matrix Organization (GO:0030198)	32/176	1.89403e-05	0.0364885	0	0	2.48875	27.0632	COL18A1	COL15A1	COL16A1	COL14A1	TMPRSS6	COL11A1	COL12A1	FURIN	LAMC1	NID1	NID2	COL19A1	ADAMTSL4	SH3PXD2B	CYP1B1	COL10A1	HMCN1	COL28A1	POSTN	TGFB2	COL27A1	COL23A1	SPINK5	NPNT	MMP10	COL3A1	CCDC80	ADAM15	COL5A2	PXDN	RECK	MATN2
Positive Regulation Of Insulin Secretion Involved In Cellular Response To Glucose Stimulus (GO:0035774)	7/13	2.90263e-05	0.0372794	0	0	12.9656	135.455	PPP3CB	RFX6	PLA2G6	CFTR	HLA-DRB1	BAIAP3	TRPM4
GO cellular component:
Basement Membrane (GO:0005604)	17/46	6.43288e-08	2.38017e-05	0	0	6.54622	108.4	LAMA5	COL15A1	LAMA1	LAMA3	COL23A1	P3H2	LAMB1	LAMC1	NID1	NID2	HSPG2	USH2A	CCDC80	FRAS1	PXDN	HMCN1	FREM3
Collagen-Containing Extracellular Matrix (GO:0062023)	57/373	4.79733e-06	0.000887505	0	0	2.03232	24.8907	COL18A1	COL16A1	COL14A1	COL12A1	LAMC2	LAMC1	ADAMTSL4	TNN	COL10A1	TIMP3	TNR	CCN2	HMCN1	POSTN	COL27A1	COL25A1	COL23A1	P3H2	NRG1	NPNT	HSPG2	CCDC80	ANGPTL7	MMRN1	ANGPTL6	PXDN	COL6A6	ZP1	FREM3	MATN2	FBN2	ITIH5	LAMA5	COL15A1	LAMA1	COL11A1	FGL1	LAMA3	NID1	FBLN2	NID2	COL19A1
Basolateral Plasma Membrane (GO:0016323)	28/171	0.000383737	0.0382561	0	0	2.18762	17.2069	SLC23A2	SLC26A1	LRP1	LRRK2	SLC22A1	LPO	NOD1	NOD2	ABCB11	PKD1	NKD2	DSTYK	ATP7B	ERBB3	SLC16A8	STX2	RHBG	SLC19A1	ANK2	ANK1	AJAP1	MYO1D	SLC4A7	DLG1	SLC4A9	NUMB	TEK	FOLR1
Supramolecular Fiber (GO:0099512)	10/36	0.000508231	0.0382561	0	0	4.27747	32.4428	FBN2	MYH7B	MYH3	ADAMTSL5	MFAP1	TNK2	MYO18B	MYH13	MYO18A	MYH4
Cell-Cell Junction (GO:0005911)	42/299	0.000516974	0.0382561	0	0	1.83015	13.8497	CRB2	SPTBN4	PTPRU	PCDHGB4	FOXM1	PKD2	DLL1	CYTH3	PDLIM3	GJA4	TNKS1BP1	NPHP4	HMCN1	STX3	KIRREL1	CADM4	KIRREL2	RDX	SHROOM3	LSR	SHROOM4	AJAP1	ADAM17	FRMD5	ILF3	DLG1	VANGL2	DLG2	SAPCD2	GJB3	TRPV4	ADGRB1	FAT1	ZYX	FAT2	DCHS1	PKN2	ESAM	VSIG10L2	CDH15	TEK	LLGL2
[truncated: 20 more columns]

## Sheet: S.Tab3_enrichment_results_REVEL
Enrichment results for high REVEL subset of filtered genelist ( REVEL > 0.7 )
Reactome:
Term	Overlap	P-value	Adjusted P-value	Old P-value	Old Adjusted P-value	Odds Ratio	Combined Score	Genes
Metabolism	33/2181	1.46765e-06	0.000670714	0	0	2.89693	38.9111	PANK3	SLC26A1	LRP1	GLDC	ABHD3	AK2	ACSM5	ITPR3	PYGM	CYP4F22	HS6ST1	ACOXL	ACADL	CA5A	SMPD1	CYP4V2	NDST3	SLC25A21	ACADM	ARSD	SLC19A1	CA13	ABCA1	BCKDHA	PHYH	ABCC2	STARD6	GAA	GCAT	CYP24A1	MAN2B2	HKDC1	SCLY
Transport of Small Molecules	17/724	3.37982e-06	0.000772289	0	0	4.18956	52.7788	ABCA1	STEAP3	SLC26A1	ABCB1	ABCC2	ATP13A1	SLC22A1	ABCA12	SLC6A20	ANO2	RUNX1	SLC7A3	SLC22A16	MIP	LPA	SLC12A7	CFTR
Organic Cation Transport	3/10	2.90441e-05	0.00442439	0	0	68.6613	717.284	SLC22A16	SLC22A1	RUNX1
Collagen Biosynthesis and Modifying Enzymes	5/67	6.72232e-05	0.00768025	0	0	13.0956	125.816	COL27A1	P4HA2	COL23A1	COL10A1	COL6A6
Organic Cation Anion Zwitterion Transport	3/15	0.000107596	0.00983427	0	0	40.0423	365.872	SLC22A16	SLC22A1	RUNX1
KEGG:
Starch and sucrose metabolism	6/36	9.69861e-08	1.50328e-05	0	0	32.7983	529.651	AMY2B	SI	GAA	HKDC1	PYGM	GANC
ABC transporters	6/45	3.87069e-07	2.99978e-05	0	0	25.2181	372.336	ABCA1	ABCB1	ABCC2	ABCA12	ABCA13	CFTR
Galactose metabolism	4/31	4.27171e-05	0.00220705	0	0	23.9036	240.492	SI	GAA	HKDC1	GANC
Bile secretion	5/90	0.00027233	0.0105528	0	0	9.54098	78.3171	ABCC2	ABCB1	SLC22A1	NR0B2	CFTR
Protein digestion and absorption	5/103	0.000508008	0.0157483	0	0	8.26991	62.7273	COL27A1	KCNJ13	COL23A1	COL10A1	COL6A6
GO Molecular function:
Alpha-Glucosidase Activity (GO:0090599)	3/6	4.93159e-06	0.000941933	0	0	160.242	1958.13	GAA	SI	GANC
Monoatomic Anion Transmembrane Transporter Activity (GO:0008509)	4/24	1.49307e-05	0.00142588	0	0	32.2813	358.713	SLC26A1	SLC26A8	CFTR	SLC19A1
Dicarboxylic Acid Transmembrane Transporter Activity (GO:0005310)	4/28	2.82096e-05	0.00179601	0	0	26.8957	281.755	SLC26A1	SLC26A8	SLC25A21	SLC19A1
Quaternary Ammonium Group Transmembrane Transporter Activity (GO:0015651)	3/17	0.000159316	0.00760734	0	0	34.3185	300.103	SLC22A16	SLC22A1	SLC6A20
Bicarbonate Transmembrane Transporter Activity (GO:0015106)	3/22	0.00035253	0.0131041	0	0	25.281	200.993	SLC26A1	SLC26A8	CFTR																															ZYX	FAT2	DCHS1	PKN2	ESAM	VSIG10L2	CDH15	TEK	LLGL2
Chloride Transmembrane Transporter Activity (GO:0015108)	4/55	0.000411647	0.0131041	0	0	12.6396	98.5298	SLC26A1	SLC26A8	ANO2	CFTR
Carboxylic Acid Transmembrane Transporter Activity (GO:0046943)	4/49	0.000538692	0.01409	0	0	11.718	88.1937	SLC7A4	SLC6A20	SLC19A1	SLC7A3																														MLPH	BIN2	PEAK1	MYO15A	TRPV4	CROCC	ZYX	FSCN3	TEK
acyl-CoA Oxidase Activity (GO:0003997)	2/6	0.000590156	0.01409	0	0	79.476	590.914	ACOXL	ACADL
Inorganic Anion Transmembrane Transporter Activity (GO:0015103)	3/32	0.00108405	0.0230058	0	0	16.5551	113.022	SLC26A1	SLC26A8	CFTR
acyl-CoA Dehydrogenase Activity (GO:0003995)	2/10	0.00174123	0.0302341	0	0	39.73	252.411	ACADL	ACADM
ABC-type Xenobiotic Transporter Activity (GO:0008559)	2/10	0.00174123	0.0302341	0	0	39.73	252.411	ABCB1	ABCC2
Sulfate Transmembrane Transporter Activity (GO:0015116)	2/13	0.00298073	0.0406657	0	0	28.8902	168.013	SLC26A1	SLC26A8																																CCDC66
Heparan Sulfate Sulfotransferase Activity (GO:0034483)	2/13	0.00298073	0.0406657	0	0	28.8902	168.013	NDST3	HS6ST1																																ZDHHC13	DNAJC13	IRAK4	RHOD	IGF2R	SGSM1	SMO	ABHD17A	P2RX1
Carbonate Dehydratase Activity (GO:0004089)	2/13	0.00298073	0.0406657	0	0	28.8902	168.013	CA5A	CA13
Voltage-Gated Calcium Channel Activity (GO:0005245)	3/47	0.00330692	0.0421081	0	0	10.903	62.2753	SCN4A	CACNA1H	CACNG5																															ADAM17	PEAK1	TRPV4	ADGRB1	FAT1	ZYX	NUMB	PI4KA	CSPG4
GO Biological process:
Vascular Transport (GO:0010232)	7/83	9.80577e-07	0.000486798	0	0	15.1951	210.226	ABCC2	ABCB1	LRP1	SLC22A1	SLC6A20	SLC19A1	SLC7A3
Transport Across Blood-Brain Barrier (GO:0150104)	7/85	1.15355e-06	0.000486798	0	0	14.804	202.409	ABCC2	ABCB1	LRP1	SLC22A1	SLC6A20	SLC19A1	SLC7A3
Muscle Contraction (GO:0006936)	6/94	3.00238e-05	0.00844668	0	0	11.1486	116.096	CHRNG	TPM3	MYH13	SCN4A	MYH4	CACNA1H
Nitrogen Compound Transport (GO:0071705)	7/163	8.26862e-05	0.0174468	0	0	7.37281	69.3078	SLC7A4	SLC26A1	ABCC2	SLC22A1	SLC26A8	SLC6A20	SLC7A3
Chloride Transport (GO:0006821)	5/77	0.000130741	0.0220691	0	0	11.2711	100.789	SLC26A1	SLC26A8	SLC12A7	ANO2	CFTR
Hexose Metabolic Process (GO:0019318)	4/45	0.000188855	0.0265656	0	0	15.7303	134.88	H6PD	GAA	HKDC1	PMM2
Xenobiotic Transport (GO:0042908)	3/20	0.000263396	0.031758	0	0	28.2581	232.899	ABCB1	ABCC2	SLC22A1
Sulfur Compound Transport (GO:0072348)	3/21	0.000305873	0.0322696	0	0	26.6868	215.959	SLC26A1	SLC22A1	SLC26A8
Xenobiotic Transport Across Blood-Brain Barrier (GO:1990962)	2/5	0.00039508	0.0368748	0	0	105.973	830.452	ABCC2	SLC22A1
Dicarboxylic Acid Transport (GO:0006835)	3/24	0.00045905	0.0368748	0	0	22.871	175.794	SLC26A1	SLC26A8	SLC19A1
Copper Ion Import (GO:0015677)	2/6	0.000590156	0.0368748	0	0	79.476	590.914	STEAP3	SLC31A2
Glucan Catabolic Process (GO:0009251)	2/6	0.000590156	0.0368748	0	0	79.476	590.914	GAA	PYGM
Glycogen Catabolic Process (GO:0005980)	2/6	0.000590156	0.0368748	0	0	79.476	590.914	GAA	PYGM
Fatty Acid Catabolic Process (GO:0009062)	4/61	0.000611667	0.0368748	0	0	11.3057	83.6542	PHYH	ACADL	ABHD3	ACADM
Modified Amino Acid Transport (GO:0072337)	3/29	0.000809769	0.0434019	0	0	18.4681	131.47	SLC6A20	SLC19A1	SLC7A3
Amino-Acid Betaine Transport (GO:0015838)	2/7	0.000822784	0.0434019	0	0	63.5776	451.58	SLC22A16	SLC6A20
GO cellular component:
Collagen-Containing Extracellular Matrix (GO:0062023)	9/373	0.000636061	0.0500427	0	0	4.08784	30.0874	COL27A1	MMRN1	ADAMTSL4	COL23A1	COL10A1	ZP1	COL6A6	HMCN1	FBLN2																		STARD6	GAA	GCAT	CYP24A1	MAN2B2	HKDC1	SCLY
Basolateral Plasma Membrane (GO:0016323)	6/171	0.000788074	0.0500427	0	0	5.92276	42.3236	SLC26A1	LRP1	SLC22A1	LPO	PKD1	SLC19A1																												COL15A1	LAMA1	COL11A1	FGL1	LAMA3	NID1	FBLN2	NID2	COL19A1
Orphanet_augmented:
Familial lipase maturation factor 1 deficiency ORPHA:535453	7/101	3.69612e-06	0.00615404	0	0	12.2742	153.528	SLC26A1	BRF1	MAN2B2	ATP13A1	GAA	TSC2	PKD1																				STARD6	GAA	GCAT	CYP24A1	MAN2B2	HKDC1	SCLY
Hyperandrogenism due to cortisone reductase deficiency ORPHA:168588	6/100	4.26144e-05	0.0250152	0	0	10.4338	104.999	ABCA1	H6PD	LRP1	MAN2B2	CYP4V2	ACSM5																												COL15A1	LAMA1	COL11A1	FGL1	LAMA3	NID1	FBLN2	NID2	COL19A1
Enamel-renal syndrome ORPHA:1031	6/101	4.50725e-05	0.0250152	0	0	10.3234	103.309	ABCA1	H6PD	LRP1	ADAMTSL4	ACSM5	COL6A6
Atypical Gaucher disease due to saposin C deficiency ORPHA:309252	5/101	0.000464313	0.0622186	0	0	8.44305	64.8	LRP1	SLC31A2	MAN2B2	SMPD1	GAA
Encephalopathy due to prosaposin deficiency ORPHA:139406	5/101	0.000464313	0.0622186	0	0	8.44305	64.8	LRP1	SLC31A2	MAN2B2	SMPD1	GAA																													ZYX	FAT2	DCHS1	PKN2	ESAM	VSIG10L2	CDH15	TEK	LLGL2
[truncated: 15 more columns]

## Sheet: Whole_filteredgenelist
Whole filtered gene list harboring LoFs and deleterious variants n=1656
DEDD
OR2T8
C2CD6
SP140
MLF1
HTT
FAM20C
PABPC1
MS4A18
CNTN5
P2RX1
NAA38
KRTAP9-1
C18orf54
RHPN2
ZNF880
HRNR
CFHR5
XIRP2
SLC9B1
CREB3
EXD3
HABP2
ACCSL
CCDC88B
MMP10
ACAD10
OAS3
LOC101928841
VRK1
FAM227B
UNC45A
ZNF154
TMEM54
ZMYND12
CFHR2
DAPL1
SPATA24
AVL9
CD36
NPIPA5
ATP2C2
ARL17A
GZMM
ZNF100
SIRPB1
DZANK1
EPHA10
PCDHGA10
SUN1
SAMD9
TAS2R40
AARD
ENTPD2
PLEKHS1
TRIM6;TRIM6-TRIM34
OSBP
LRRIQ1
HEATR4
FSD2
PDIA2
SIGLEC11
ZSCAN1
MAP3K21
BECN2
MUC20
PRDM9
UGT3A2
TRIM50
SYT13
OR11G2
ZNF844
ZNF701
WDR41
SPACA9;SPACA9
KRT74
GOLGA8M
TYRO3
FGF11
GSTT2;GSTT2B
PNPLA5;PNPLA5
ECHDC2
CRYZ
FCRL3
CFAP299
HLA-DRB5
TMEM209
POTEA
CNTNAP3
WDR90
ETFBKMT
TRPM4
KHK
ADAM2
FKBP15
ANO9
SLCO1B7
GABPB1
TPTE
FOLR1
C12orf73
C1QTNF8
CLSTN1
NR0B2
GPR3
PTPRU
KCNQ4
col25A1
NR1I3
TIPRL
INTS7
SMYD3
OR2G2
OR2T3
RAD51AP2
DTNB
PROKR1
EVA1A
FAHD2B
RGPD4
ABCB11
KANSL1L
DNAJB2
ECEL1
BSN
CACNA2D3
TRMT10C
EFCC1
SLC9A9
DHX36
CCNL1
SLC49A3
ANAPC4
CLOCK
WDFY3
FREM3
ADAM29
PDLIM3
RAD17
SERINC5
AFAP1L1
GEMIN5
WWC1
HLA-DRB1
POLR1C
ADGRF5
ADGRB3
ECT2L
GPER1
NUDT1
CCZ1B
CDCA7L
NFE2L3
BLVRA
GTF2IRD2
GTF2IRD2;GTF2IRD2B
PTPRZ1
IQUB
DENND2A
KMT2C
AGPAT5
STC1
RAB11FIP1
ZFHX4
POP1
GLDC
BNC2
PRXL2C
C5
OR1N1
OR1K1
RABGAP1
NUP188
FFAR4
CC2D2B
STN1
SORCS3
DENND2B
ESRRA
LRFN4
MRGPRF
KLHL35
TRPC6
C12orf4
NTF3
BAZ2A
LRP1
ZNF140
PABPC3
NBEA
TSC22D1
UCHL3
DZIP1
ATP11A
MARK3
KIF26A
SKOR1
IMP3
PLIN1
BLM
PKD1
CASKIN1
CTCF;CTCF
PRMT7
CLEC18B
GSE1
CWC25
KIF18B
GRIN2C
EVPL
SPHK1
SEPTIN9
DNAH17
ABHD3
WDR7
SHC2
R3HDM4
RPS15
APC2
TDRD12
BCKDHA
MEGF8
RSPH6A
VSIG10L
ZNF264
ESF1
SLC19A1
CLTCL1
CYP2D6
TCF20
ARSD
DCAF8L2
GPRASP1
TBL1Y
HSPG2
AK2
MYCL
ACADM
GPR61
INTS3
DENND4B
LAMC1
HMCN1
LMOD1
CNTN2
SPATA17
OR2T27
PXDN
MAP4K3
ALMS1
DNAH6
TGFBRAP1
HS6ST1
ERMN
DNAH7
ABCA12
SCLY
FBLN2
PCOLCE2
SI
ECE2;EEF1AKMT4-ECE2
TNK2
PIGZ
TMEM129
SLC12A7
NPR3
IQGAP2
TAF7
PCDH12
H2AC16
ITPR3
SLC26A8
SCML4
ARID1B
TULP4
IGF2R
PHF10
DLL1
IQCE
TTYH3
CYTH3
AHR
OGDH
BAZ1B
METTL27
AKAP9
FSCN3
KIAA1549
ZNF862
PIWIL2
ADGRA2
PLEC
IGFBPL1
C9orf40
PRUNE2
SVEP1
ODF2
EPC1
PPA1
PLCE1
BAG3
TUBGCP2
OR51D1
CSTF3
ZP1
PYGM
PICALM
BUD13
NLRX1
ARHGAP32
IQSEC3
PTPRO
LRRK2
SMUG1
GLI1
RFX4
TRPV4
ANKRD13A
MAPKAPK5
HPD
PROSER1
RB1
SLITRK6
SLC10A2
PRORP
PLEKHG3
ABCD4
ATP10A
GANC
SNX1
ARNT2
HOMER2
BTBD1
BNC1
ANPEP
RHBDF1
STUB1
WDR24
SLX4
NMRAL1
C16orf71
PPL
PDILT
EEF2K
ITGAL
SRCAP
ZNF646
ACSF3
CDH15
SLC35G6
MYH3
MYO15A
EVI2A
CNTNAP1
TSPOAP1
KIF19
ACAA2
TLE2
OR10H1
KIRREL2
SPTBN4
PIH1D1
NR1H2
ZNF628
SBK2
ZNF581
CENPB
CNBD2
JPH2
KCNS1
SULF2
LTN1
AIRE
KRTAP10-12
YBEY
PEX26
BCR
FAM118A
WWC3
RERE
UBE4B
CRYBG2
TIE1
TESK2
AKR1A1
LRRC41
CYP4B1
DMRTA2
COL11A1
PHTF1
TRIM33
IGSF8
GPA33
TNN
LAMC2
DENND1B
USH2A
DISP1
LYST
ADAM17
OTOF
TTC27
PPP1R21
EML6
TBC1D8
R3HDM1
TNS1
ZNF142
RNPEPL1
CLASP2
ITGA9
SLC6A20
SHISA5
WDR6
COL6A6
PRR23B
EIF2A
SLC26A1
FGFR3
MEPE
FAM13A
ANK2
NDST3
ASIC5
SPOCK3
IRX1
SREK1
MAST4
POC5
LYSMD3
ANKHD1;ANKHD1-EIF4EBP3
PCDHA9
CANX
ECI2
ZNF311
DNAH8
COL12A1
COL10A1
EPB41L2
FOXK1
BMPER
NME8
AUTS2
CFAP69
OCM2
UBN2
PDIA4
XKR6
NRG1
NPBWR1
ATAD2
SPINK4
DNAI1
APBA1
FAM120A
TSTD2
PALM2AKAP2
LPAR1
CEL
CARD9
NDOR1
PNPLA7
C10orf71
PPFIBP2
E2F8
ALKBH3
DGKZ
FOLH1
PPP1R32
NADSYN1
APLP2
KRT86
KRT79
MIP
PTPRQ
BRI3BP
NOC4L
BRCA2
ZIC2
ARGLU1
RBM25
ADSS1
BRF1
RPP25
TBC1D2B
IQGAP1
CACNA1H
DNASE1L2
PMM2
TXNDC11
PLA2G10
NOMO1
SLC12A3
RIPOR1
BCAR1
OVCA2
MYH4
SPECC1
RSKR
MYO1D
TMEM132E
RPS6KB1
LAMA1
B4GALT6
ZNF516
PALM
SAFB2
PODNL1
ADGRE5
SYDE1
TM6SF2
ZNF781
SHANK1
TGM6
DEFB119
CPNE1
DIDO1
CCDC116
TOM1
LMF2
UBR4
HMGB4
GJB3
GPBP1L1
DAB1
AMPD2
LRIF1
LINGO4
PYCR2
ACBD3
OBSCN
DRC1
CNGA3
CCDC138
EN1
STEAP3
GPR17
CCDC74A
TTN
PRSS56
SLC4A7
QARS1
UBA3
TBC1D23
PLSCR5
NLGN1
VWA5B2
P3H2
ATP13A3
FAM114A1
ATP8A1
SYNPO2
SPRY1
TRIO
ADGRV1
FER
DMXL1
PCDHGA5
DOCK2
PROP1
HLA-DQB2
DAAM2
TMEM63B
EVX1
DBNL
ABHD11
MDFIC
ZNF282
SDR16C5
TAF2
ADGRB1
ACO1
GBA2
SUSD1
LMX1B
TBC1D13
ABCA2
SVIL
CDH23
ABCC2
DCHS1
TUB
STX3
PC
GAB2
SLCO1B1
SCAF11
CSRNP2
OR6C2
DGKA
MBD6
NCOR2
IL17D
PDX1
PAN3
SLITRK1
TMTC4
TPP2
ARHGEF40
ZFHX2
PRKCH
YLPM1
BAG5
BUB1B-PAK6;PAK6
PIF1
CSPG4
POLG
SOX8
CLDN6
NDE1
XYLT1
USP31
GTF3C1
KATNIP
ARHGAP23
MED1
KRT31
UBE2O
GAA
LPIN2
CDH19
ADNP2
PCSK4
USHBP1
FKBP8
GATAD2A
ATP13A1
CIC
BLOC1S3
ZNF135
PRMT2
SEC14L4
ATP11C
SLC45A1
CTRC
CROCC
KIAA1522
MROH7
SV2A
ADAMTSL4
DSTYK
PTPN14
PGBD5
CAPN9
SCCPDH
TRIM58
ROCK2
ABHD1
RETSAT
ACOXL
WDR33
LRP2
KCNJ13
PASK
BOK
BRPF1
VGLL4
CDCP1
MYL3
DHX30
IP6K2
TEX264
DCP1A
EPHA6
PHLDB2
PLXNA1
RSRC1
NFXL1
PPM1K
NEK1
TLR3
TTC23L
POLK
P4HA2
COL23A1
SLC17A3
AGER
BTBD9
YIPF3
KCNQ5
GRIK2
SOBP
SASH1
GTF2IRD1
ANKIB1
CFTR
ANK1
RB1CC1
HEY1
THEM6
RECK
ZNF782
COL27A1
CNTRL
DAB2IP
MARCHF8
PPP3CB
C10orf62
HPS1
MRPL43
BTRC
SPRN
OR51G1
FAM160A2
SMPD1
ZDHHC13
ARHGAP1
LPXN
OR10G4
VSIG10L2
CCNT1
NACA
PRIM1
UTP20
DGKH
ENOX1
RNASEH2B
DIAPH3
SLC39A2
OR10G3
RALGAPA1
TRMT5
STON2
PPP4R3A
CATSPERB
GOLGA5
KLHL25
TSC2
NAGPA
ACSM5
XPO6
HYDIN
ACADVL
DNAH2
KDM6B
ALDOC
KIAA0100
AARSD1;PTGES3L-AARSD1
ABCA9
UNC13D
MTCL1
LOXHD1
ATP8B1
C2CD4C
SBNO2
LRG1
ANGPTL6
SLC44A2
MRI1
CYP4F22
TSHZ3
LSR
ZNF382
CADM4
ZNF234
TBC1D17
KCNC3
ZNF470
PLA2G6
TAS1R3
MEGF6
H6PD
ANGPTL7
SDHB
PADI3
COL16A1
CSMD2
ZC3H12A
TMEM59
TTC22
CELSR2
ST7L
AP4B1
IGSF3
NPR1
TPM3
TSACC
RHBG
IQGAP3
KIRREL1
OR10R2
ACKR1
EEF1AKNMT
CEP350
NCF2
ATP6V1G3
DDX59
CAMSAP2
TGFB2
ZNF124
TRIB2
IFT172
C2orf73
MPHOSPH10
SNRNP200
IL1F10
GLI2
MCM6
NEB
COL3A1
COL5A2
IHH
DNPEP
OBSL1
MROH2A
IRAK2
RBM6
LMOD3
CBLB
EEFSEC
DNAJC13
TRIM42
MME
MFN1
DLG1
ZFYVE28
MAN2B2
CPZ
NWD2
UGDH
KDR
SHROOM3
PRSS12
SCLT1
C5orf22
TRIM23
F2RL2
FBN2
RAD50
TCF7
SLC4A9
PCDHGB1
PCDHGB4
HMGXB3
PANK3
RANBP17
HK3
MAK
E2F3
TRIM40
VARS2
PRRC2A
KCNK16
PGK2
PKHD1
FBXO9
COL19A1
MYO6
USP45
ZBTB24
HBS1L
PMS2
TBX20
HERPUD2
PHKG1
ABCB1
LAMB1
NRCAM
PDGFRL
FGL1
FAM160B2
SOX17
LRRCC1
CA13
OPLAH
TEK
CCDC107
FAM122A
SMC5
NAA35
CCDC180
COL15A1
CAMSAP1
SAPCD2
SLC34A3
PHYH
MYPN
FAM149B1
PAPSS2
DNHD1
IGSF22
IMMP1L
TNKS1BP1
RTN4RL2
CARNS1
DLG2
NXPE2
TTC36
C1QTNF5
CACNA2D4
FOXM1
PLEKHG6
EPS8
ALG10B
PDZRN4
NELL2
SENP1
KRT71
ITGB7
OR6C68
PMEL
ERBB3
PHLDA1
OTOGL
NTS
DNAH10
STX2
FBRSL1
CRYL1
HMGB1
TNFSF11
SUGT1
OR4K2
PCK2
GZMH
LIN52
STARD9
FRMD5
CCDC33
FANCI
OR4F15
MMP25
GLIS2
VPS35L
RNF40
VKORC1
TRIM72
ITGAD
CHST4
ZFP1
CA5A
SHPK
TEKT1
MYH13
CRLF3
SUZ12
C17orf50
DHX8
PLEKHM1
MED13
CACNG5
CCDC137
COLEC12
STARD6
ZNF77
STXBP2
HNRNPM
DOCK6
NOTCH3
ANKLE1
TMEM221
KCNK6
BCAM
ETFB
LENG8
NKX2-2
MYH7B
CEP250
ACTR5
ZNFX1
SLC17A9
URB1
RUNX1
RSPH1
KRTAP10-1
COL18A1
PCNT
ESS2
MCHR1
TTLL12
MAP3K15
KCNAB2
MTHFR
GPN2
HYI
WLS
ADGRL2
AGL
LRIG2
SLC22A15
LCE2A
UAP1
RGS2
IGFN1
CR2
C1orf198
NID1
TAF1B
NTSR2
KCNK3
GPN1
DYNC2LI1
LRP1B
DPP4
MAP2
ANO7
CAV3
GORASP1
CELSR3
POGLUT1
CPB1
SERPINI1
MYNN
NDUFB5
TMEM41A
RGS12
SORCS2
FAM184B
PKD2
HPGDS
NPNT
FAM149A
FAT1
LRRC14B
NKD2
ACTBL2
UTP15
CMYA5
ARAP3
TCERG1
NHP2
PSMB8
ETV7
TBCC
CUL9
CYP39A1
PNRC1
SLC22A16
VNN2
RMND1
AFDN
USP42
HDAC9
UBE2D4
RCC1L
SMO
BIN3
RHOBTB2
COL14A1
MTBP
SQLE
EFR3A
OC90
KCNQ3
TG
GCNT1
IDNK
ABCA1
SLC46A2
ZBTB6
GPR21
BRD3
EHMT1
MCM10
GPR158
PDSS1
RET
TCERG1L
OR5D18
OR1S1
NAALADL1
ZFPL1
MOGAT2
NARS2
CWF19L2
RDX
OR8B8
ANO2
PHC1
PRKAG1
BIN2
OR6C3
PTPRB
LGR5
SLC5A8
ALKBH2
GLTP
SPRING1
SRRM4
HSPB8
PITPNM2
RIMBP2
RCBTB2
ATP7B
OR4K1
OR4L1
ARHGAP5
TTC6
MIS18BP1
SOS2
CCDC175
LRRC9
ZFYVE26
TGFB3
IRF2BPL
SPATA7
SHF
RFX7
HCN4
PEAK1
FURIN
CORO7;CORO7-PAM16
CLEC16A
ACSM2B
DNAH3
PRSS36
DOK4
FHOD1
PDPR
SDR42E1
TRPV1
SLC52A1
C1QBP
TMEM88
EVPLL
AATF
ACLY
ANKFN1
OR4D1
LPO
CCDC47
KPNA2
SDK2
OTOP3
ACOX1
PIEZO2
FGF22
FARSA
CYP2A13
PRR12
IL4I1
KLK14
PLCB4
FOXS1
PIGU
SLC7A4
ZNF280A
PIWIL3
TMPRSS6
SLC16A8
KDELR3
PLP2
SLC7A3
RAB40AL
ADGRG4
SLC35E2B
AJAP1
FUCA1
TXLNA
POU3F1
MACF1
RLF
ZSWIM5
CYP4A22
USP1
MCOLN2
DDX20
VANGL1
SETDB1
ATP8B2
ADAM15
USP21
ANKRD45
NIBAN1
TMCC2
LBR
EPHX1
LEFTY2
XDH
CYP1B1
MRPS5
TLK1
HOXD12
TTC30B
ANKAR
ACADL
BARD1
STK11IP
CHRNG
ANKMY1
EDEM1
ARPP21
XIRP1
CCDC66
FLNB
ZBTB20
SLC12A8
LPP
FAM53A
C4orf50
ZCCHC4
PPEF2
BMP3
MMRN1
PCDH18
FHDC1
CYP4V2
SNCAIP
ISOC1
SLC35A4
C5orf52
HMMR
SH3PXD2B
CDKAL1
SLC17A2
GPX5
SLC44A4
ZBTB22
KIFC1
MTCH1
FRS3
CRIP3
KLHL31
REV3L
RFX6
ROS1
NHSL1
NMBR
RGS17
NCF1
HYAL4
FAM180A
CHPF2
DOK2
NBN
MATN2
PKHD1L1
CSMD3
TYRP1
TESK1
PCSK5
VPS13A
AKNA
MEGF9
CRB2
PRRT1B
VSTM4
SH3PXD2A
ATRNL1
CFAP46
CALCA
OR8I2
DTX4
PLCB3
CD248
DPP3
UCP2
RAB38
DYNC2H1
UBE4A
SLC37A4
HINFP
OR8B4
WNK1
A2M
SYT10
IRAK4
MYG1
ALX1
CEP290
APAF1
BTBD11
SFSWAP
BORA
PIBF1
BIVM-ERCC5;ERCC5
IPO4
CIDEB
NID2
SAMD4A
CCDC198
COQ6
MOAP1
BTBD6
MFAP1
USP8
DMXL2
ONECUT1
VPS13C
SNAPC5
THAP10
C15orf39
CEMIP
CHD2
LRRK1
BAIAP3
CIITA
CD2BP2
PLEKHG4
ZFHX3
SLC22A31
MINK1
UNC45B
GRB7
LRRC3C
KRT12
KRT14
KRT17
DHX58
CDK5RAP3
ACE
SCN4A
LLGL2
ITGB4
MYOM1
LAMA3
IMPACT
NETO1
GRIN3B
ADAMTSL5
PLIN4
FDX2
MAP1S
ISYNA1
ATP4A
ACP7
PLD3
ARHGEF1
LRRN4
CFAP61
FAM83C
CYP24A1
LAMA5
HELZ2
TCEA2
SGSM1
MYO18B
TIMP3
EFCAB6
CRELD2
CASZ1
AHDC1
PHACTR4
TTC39A
IFI44L
PKN2
KYAT3
SORT1
FCRL6
VANGL2
CDK18
SLC45A3
YOD1
MIA3
ALK
RTN4
DYSF
DBI
TANC1
METTL8
FRZB
NR1D2
ARHGEF3
PTPRG
TMF1
CRYBG3
OR5H1
ALCAM
CCDC80
ACTL6A
USP13
CCDC39
BDH1
LRRC66
FRAS1
GHR
OTP
ZFYVE16
HSPA4
PCDHB15
SPINK5
FAT2
TENM2
BTNL2
ZNF76
CUL7
PNISR
CDC40
RNF217
INTS1
RAPGEF5
POR
PDK4
PUS7
ZYX
RRS1
PMP2
SPAG1
DOCK8
ARHGEF39
TRPM6
TBC1D2
STRBP
RABEPK
PRRC2B
ARRDC1
GTPBP4
STOX1
HKDC1
SEC24C
LZTS2
FUOM
CYP2E1
LRRC56
CNGA4
TRIM66
OR4S1
SYT7
LTBP3
TSKU
RSF1
ESAM
TMTC1
PFKM
TROAP
GPD1
HOXC12
OR6C1
ZBTB39
EEA1
GLT8D2
DAO
LHX5
CFAP251
SLC15A4
PGAM5
DIS3
EGLN3
SLC25A21
SLC39A9
NUMB
KCNK10
UBR1
CCPG1
DIS3L
UACA
C15orf40
SNX29
ZNF747
SETD1A
NOD2
CES5A
UTP4
TERF2
AARS1
PMFBP1
ZNF469
TCF25
SPNS2
MYBBP1A
FBXW10
MYO18A
TOP2A
KRT34
KRT37
GPRC5C;GPRC5C
FN3KRP
THEG
ZFR2
ADGRE2
LRRC25
REX1BD
POLD1
NOP56
VPS16
BFSP1
APMAP
PYGB
MYLK2
EPB41L1
CABLES2
LIPI
ITGB2
GGT2
RAB36
CABIN1
GCAT
NPHP4
CENPS;CENPS-CORT
KIAA2013
SPEN
MECR
GJA4
MANEAL
FHL3
TMEM125
MAST2
FRRS1
AMY2B
TRIM45
APH1A
CERS2
CGN
DCST2
FMO4
LAMB3
DNAH14
SLC9A4
NT5DC4
PDE11A
ITGAV
MLPH
OXTR
NEK10
CCR4
OXSR1
LTF
PLXNB1
IQCF2
SHQ1
LNP1
RPN1
TRIM59
RUBCN
LGI2
SDAD1
FAT4
PLK4
SPEF2
ITGA1
SPDL1
RMND5B
TTBK1
CDC5L
PHIP
CEP162
METTL24
CCN2
MAP3K5
UTRN
SLC22A1
LPA
COL28A1
ABCB5
PKD1L1
ABCA13
GATAD1
KMT2E
DOCK4
CPA5
SVOPL
FMC1-LUC7L2;LUC7L2
HIPK2
ATP6V1C1
FANCC
OR13C3
SLC31A2
DYNC2I2
GBGT1
SFMBT2
ITIH5
PROSER2
ZFAND4
WASHC2C
MSS51
PYROXD2
CALHM2
TECTB
EIF3A
AP2A2
CSNK2A3
SAAL1
ACCS
ACP2
NUP160
MS4A13
SF3B2
CRACR2A
KRT80
NEMP1
CAND1
LATS2
POSTN
MYCBP2
ATP4B
METTL17
TPPP2
TMEM253
KTN1
SPTB
SLC25A47
TECPR2
TRPM1
JMJD7;JMJD7-PLA2G4B
PARP6
ACSBG1
EXOC3L1
ZC3H18
CBFA2T3
HIC1
PIK3R5
PHF12
ABHD15
NBR1
RUNDC3A
ZNF652
QRICH2
MC5R
ZSCAN30
TYK2
PDE4A
ILF3
CACNA1A
AKAP8
PRODH2
FBXO27
TTI1
RALGAPB
GTSF1L
SLC35C2
ARFGAP1
ZGPAT
CFAP298;CFAP298-TCP10L
MICAL3
PI4KA
AIFM3
NCAPH2
SH3KBP1
GRIPAP1
PAX6
RHOD
ASIC4
ARHGAP10
ZNF318
NOD1
OR1J1
KIAA1614
VWA3B
KLHL17
MUC4
ABHD17A
ZXDA
CCDC189
CCDC7
MAN2C1
ATP5PD
PSG6
SLC23A2
TRIM73;TRIM74
KCNK18
DHRS4
FAM111A
ZNF677
FOXO6
FAM151A
KIAA1217
DAND5
RP1
ATXN3
PIPOX
NCOA3
SHROOM4
MTX1
C9orf131
BCHE
C4orf48

## Sheet: REVELsubset_genelist
High REVEL (REVEL score > 0.7) subset of filtered gene list harboring most deleterious LoFs and deleterious variants n=127
NR0B2
NR1I3
POLR1C
GPER1
NFE2L3
GLDC
ZNF140
ABHD3
BCKDHA
SLC19A1
ARSD
AK2
ACADM
HS6ST1
ABCA12
SCLY
FBLN2
SI
ECE2
SLC12A7
ITPR3
SLC26A8
ZP1
PYGM
SMUG1
GANC
SBK2
AIRE
PEX26
FAM118A
TESK2
SLC6A20
SLC26A1
NDST3
DNAH8
COL10A1
OCM2
ALKBH3
MIP
BRF1
CACNA1H
PMM2
MYH4
TGM6
LINGO4
STEAP3
COL6A6
PCDHGA5
SDR16C5
ABCC2
PIF1
CLDN6
GAA
ATP13A1
CTRC
ADAMTSL4
ACOXL
KCNJ13
P4HA2
COL23A1
BTBD9
SASH1
CFTR
COL27A1
SMPD1
LRP1
PKD1
ACSM5
CYP4F22
H6PD
TPM3
IHH
MAN2B2
F2RL2
PANK3
ABCB1
CA13
SAPCD2
PHYH
GZMH
CA5A
CACNG5
STARD6
ACTR5
RUNX1
MAP3K15
LRRC14B
ACTBL2
SLC22A16
RET
ANO2
TSC2
SDR42E1
LPO
FGF22
SLC7A4
SLC7A3
HMCN1
ACADL
CHRNG
MMRN1
CYP4V2
CRIP3
PKHD1L1
SNAPC5
MYH13
SCN4A
CYP24A1
VANGL2
CRYBG3
ACTL6A
GHR
ABCA1
HKDC1
SLC25A21
AARS1
ADGRE2
GCAT
NPHP4
AMY2B
FMO4
RPN1
SLC22A1
LPA
ABCA13
SVOPL
SLC31A2
